# Supplementary material for: Elucidating the Mechanistic Role of Exogenous Melatonin in Salt Stress Tolerance of Maize (Zea mays L.) Seedlings: An Integrated Physiological, Metabolomic, and Proteomic Profiling Analysis
Source: Plants (Basel). 2025 Oct 10;14(20):3129. doi: 10.3390/plants14203129 (PMC12566909; doi:10.3390/plants14203129)
Supplement: Supplementary file 1 [file plants-14-03129-s001.zip]

Archive with 2 entries (2 files):
- Melatonin_Salt_Stress_SI_TableS2.xlsx
- Melatonin_Salt_Stress_SI_revised.pdf
