# Supplementary material for: Elucidating the Mechanistic Role of Exogenous Melatonin in Salt Stress Tolerance of Maize (Zea mays L.) Seedlings: An Integrated Physiological, Metabolomic, and Proteomic Profiling Analysis
Source: Plants (Basel). 2025 Oct 10;14(20):3129. doi: 10.3390/plants14203129 (PMC12566909; doi:10.3390/plants14203129)
Supplement: Supplementary file 1 [file plants-14-03129-s001.zip › Melatonin_Salt_Stress_SI_TableS2.xlsx]

## Sheet: Sheet1
Table S2.Summary of identified metabolites
ID	name	mz	rt	exact_mass	ppm	formula	precursor_type	class	sub_class	KEGG	KEGG_Pathway	CAS	hmdb	library	MSI_levels	posneg
M132T68	L-Isoleucine	132.102	67.5	131.095	0.002	C6H13NO2	[M+H]+	Carboxylic acids and derivatives	Amino acids, peptides, and analogues	C00407	Cancer: overview; Metabolism of other amino acids; Digestive system; Biosynthesis of other secondary metabolites; Infectious disease: bacterial; Translation; Amino acid metabolism; Chemical structure transformation maps; Global and overview maps	73-32-5	HMDB0000172	BioDeepDB	MSI_level1	pos
M352T353	FA 20_5;O2	352.285	353.1	334.214	0.019	C20H30O4	[M+NH4]+			C05949	Lipid metabolism	136696-10-1	HMDB0004234	BioDeepDB	MSI_level1	pos
M244T49	Cytidine	244.093	49.3	243.086	0.028	C9H13N3O5	[M+H]+	Pyrimidine nucleosides		C00475	Membrane transport; Global and overview maps; Nucleotide metabolism	65-46-3	HMDB0000089	BioDeepDB	MSI_level1	pos
M288T332	Heptadecanoic acid	288.29	332.3	270.256	0.028	C17H34O2	[M+NH4]+	Fatty Acyls	Fatty acids and conjugates			352431-41-5	HMDB0002259	BioDeepDB	MSI_level1	pos
M197T376	Stilbene oxide	197.096	375.6	196.089	0.068	C14H12O	[M+H]+			C16014		40102-60-1		BioDeepDB	MSI_level1	pos
M174T51_3	2-Aminovalienone	174.087	51	173.069	0.081	C7H11NO4	[M+H]+			C21248	Biosynthesis of other secondary metabolites; Global and overview maps			BioDeepDB	MSI_level1	pos
M229T67	3-Hydroxy-5-methyl-L-tyrosine	229.118	66.7	211.084	0.091	C10H13NO4	[M+NH4]+			C20801		582320-57-8		BioDeepDB	MSI_level1	pos
M174T51_2	5-(Carboxymethyl)proline	174.076	51.4	173.069	0.109	C7H11NO4	[M+H]+			C17366	Biosynthesis of other secondary metabolites; Global and overview maps	586409-91-8		BioDeepDB	MSI_level1	pos
M165T64	cis-p-Coumaric acid	165.055	64.4	164.047	0.11	C9H8O3	[M+H]+	Cinnamic acids and derivatives	Hydroxycinnamic acids and derivatives	C06738		4501-31-9	HMDB0030677	BioDeepDB	MSI_level1	pos
M153T251	Geranial	153.055	251.2	152.12	0.119	C10H16O	[M+H]+	Prenol lipids	Monoterpenoids	C01499	Chemical structure transformation maps; Global and overview maps; Metabolism of terpenoids and polyketides	147060-73-9	HMDB0035078	BioDeepDB	MSI_level1	pos
M209T243	6-Methoxymellein	209.081	243.1	208.074	0.151	C11H12O4	[M+H]+	Benzopyrans	2-benzopyrans	C02381		13410-15-6	HMDB0038510	BioDeepDB	MSI_level1	pos
M279T388	Avenoleic acid	279.232	387.6	296.235	0.156	C18H32O3	[M-H2O+H]+	Fatty Acyls	Lineolic acids and derivatives			177931-23-6	HMDB0029978	BioDeepDB	MSI_level1	pos
M219T52	Ala-Glu-OH	219.097	51.6	218.09	0.2	C8H14N2O5	[M+H]+			C20958		13187-90-1		BioDeepDB	MSI_level1	pos
M157T39_2	2-Nitrophenol	157.052	38.9	139.027	0.207	C6H5NO3	[M+NH4]+	Phenols	Nitrophenols	C01988		78813-12-4	HMDB0245260	BioDeepDB	MSI_level1	pos
M139T97_1	3-Ethyl-1,2-benzenediol	139.039	96.9	138.068	0.223	C8H10O2	[M+H]+	Phenols	Benzenediols	C77203		73229-71-7	HMDB0040177	BioDeepDB	MSI_level1	pos
M158T90	N-alpha-acetylornithine	158.081	89.5	174.1	0.223	C7H14N2O3	[M-NH3+H]+	Carboxylic acids and derivatives	Amino acids, peptides, and analogues	C00437	Amino acid metabolism; Global and overview maps	6205-08-9	HMDB0003357	BioDeepDB	MSI_level1	pos
M139T214	3-Hydroxybenzoic acid	139.039	214.1	138.032	0.223	C7H6O3	[M+H]+	Benzene and substituted derivatives	Benzoic acids and derivatives	C00587	Amino acid metabolism; Xenobiotics biodegradation and metabolism; Global and overview maps	25302-76-5	HMDB0002466	BioDeepDB	MSI_level1	pos
M139T243	4-Hydroxybenzoic acid	139.039	243.1	138.032	0.223	C7H6O3	[M+H]+	Benzene and substituted derivatives	Benzoic acids and derivatives	C00156	Metabolism of cofactors and vitamins; Skeleton-based classification; Xenobiotics biodegradation and metabolism; Chemical structure transformation maps; Global and overview maps	99-96-7	HMDB0000500	BioDeepDB	MSI_level1	pos
M762T389	Decaprenyl phosphate	761.599	388.5	778.603	0.231	C50H83O4P	[M-H2O+H]+			C02970	Glycan biosynthesis and metabolism; Global and overview maps			BioDeepDB	MSI_level1	pos
M228T235	5-Hydroxyferulic acid	228.087	234.9	210.053	0.235	C10H10O5	[M+NH4]+	Cinnamic acids and derivatives	Hydroxycinnamic acids and derivatives	C05619	Chemical structure transformation maps; Biosynthesis of other secondary metabolites; Global and overview maps	110642-42-7	HMDB0035484	BioDeepDB	MSI_level1	pos
M133T49	Asparagine	133.061	49.3	132.053	0.254	C4H8N2O3	[M+H]+	Carboxylic acids and derivatives	Amino acids, peptides, and analogues	C00152	Cancer: overview; Metabolism of other amino acids; Digestive system; Translation; Amino acid metabolism; Chemical structure transformation maps; Global and overview maps	70-47-3	HMDB0000168	BioDeepDB	MSI_level1	pos
M220T81	Pantothenic acid	220.118	81.3	219.111	0.256	C9H17NO5	[M+H]+	Organooxygen compounds	Alcohols and polyols	C00864	Metabolism of cofactors and vitamins; Metabolism of other amino acids; Global and overview maps; Digestive system	79-83-4	HMDB0000210	BioDeepDB	MSI_level1	pos
M106T49	L-Serine	106.05	49.1	105.043	0.305	C3H7NO3	[M+H]+	Carboxylic acids and derivatives	Amino acids, peptides, and analogues	C00065	Cancer: overview; Membrane transport; Metabolism of other amino acids; Chemical structure transformation maps; Drug resistance: antimicrobial; Signal transduction; Digestive system; Lipid metabolism; Carbohydrate metabolism; Biosynthesis of other secondary metabolites; Translation; Amino acid metabolism; Energy metabolism; Global and overview maps	56-45-1	HMDB0000187	BioDeepDB	MSI_level1	pos
M344T371	2-Oxophytanate	344.316	370.8	326.282	0.306	C20H38O3	[M+NH4]+			C02117		22008-47-5		BioDeepDB	MSI_level1	pos
M113T49_2	Ketoleucine	113.071	49.1	130.063	0.313	C6H10O3	[M-H2O+H]+	Keto acids and derivatives	Short-chain keto acids and derivatives	C00233	Amino acid metabolism; Biosynthesis of other secondary metabolites; Global and overview maps	816-66-0	HMDB0000695	BioDeepDB	MSI_level1	pos
M150T156	1-Methyladenine	150.055	156.2	149.07	0.316	C6H7N5	[M+H]+	Imidazopyrimidines	Purines and purine derivatives	C02216		5142-22-3	HMDB0011599	BioDeepDB	MSI_level1	pos
M112T49	Cytosine	112.05	49.5	111.043	0.325	C4H5N3O	[M+H]+			C00380	Global and overview maps; Nucleotide metabolism	71-30-7		BioDeepDB	MSI_level1	pos
M189T66_2	6-Acetamido-3-aminohexanoate	189.123	66.2	188.116	0.333	C8H16N2O3	[M+H]+			C03846				BioDeepDB	MSI_level1	pos
M150T240	Pyridoxal	150.055	240.3	167.058	0.345	C8H9NO3	[M-H2O+H]+	Pyridines and derivatives	Pyridine carboxaldehydes	C00250	Metabolism of cofactors and vitamins; Global and overview maps; Digestive system	66-72-8	HMDB0001545	BioDeepDB	MSI_level1	pos
M196T240	Leucodopachrome	196.06	240.3	195.053	0.348	C9H9NO4	[M+H]+	Indoles and derivatives	Indolecarboxylic acids and derivatives	C05604	Amino acid metabolism; Biosynthesis of other secondary metabolites; Global and overview maps	18766-67-1	HMDB0004067	BioDeepDB	MSI_level1	pos
M182T65	L-Tyrosine	182.081	64.9	181.074	0.363	C9H11NO3	[M+H]+	Carboxylic acids and derivatives	Amino acids, peptides, and analogues	C00082	Cancer: overview; Metabolism of cofactors and vitamins; Metabolism of other amino acids; Chemical structure transformation maps; Nervous system; Endocrine system; Digestive system; Neurodegenerative disease; Biosynthesis of other secondary metabolites; Translation; Metabolism of terpenoids and polyketides; Amino acid metabolism; Substance dependence; Energy metabolism; Global and overview maps	60-18-4	HMDB0000158	BioDeepDB	MSI_level1	pos
M130T52	L-Lysine	130.087	52.2	146.106	0.383	C6H14N2O2	[M-NH3+H]+	Carboxylic acids and derivatives	Amino acids, peptides, and analogues	C00047	Metabolism of cofactors and vitamins; Digestive system; Biosynthesis of other secondary metabolites; Translation; Amino acid metabolism; Chemical structure transformation maps; Global and overview maps	56-87-1	HMDB0000182	BioDeepDB	MSI_level1	pos
M114T66	Protoanemonin	114.055	66	96.0211	0.405	C5H4O2	[M+NH4]+	Dihydrofurans	Furanones	C07090	Xenobiotics biodegradation and metabolism; Global and overview maps	108-28-1	HMDB0060503	BioDeepDB	MSI_level1	pos
M374T245	trans-p-Feruloyl-beta-D-glucopyranoside	374.144	244.9	356.111	0.407	C16H20O9	[M+NH4]+	Cinnamic acids and derivatives	Hydroxycinnamic acids and derivatives	C17759		64625-37-2	HMDB0301952	BioDeepDB	MSI_level1	pos
M123T64	4-Hydroxybenzaldehyde	123.044	64.1	122.037	0.439	C7H6O2	[M+H]+			C00633	Chemical structure transformation maps; Xenobiotics biodegradation and metabolism; Global and overview maps	123-08-0		BioDeepDB	MSI_level1	pos
M188T237	8-Amino-7-oxononanoic acid	188.128	237.3	187.121	0.459	C9H17NO3	[M+H]+	Fatty Acyls	Fatty acids and conjugates	C01092	Metabolism of cofactors and vitamins; Global and overview maps	4707-58-8	HMDB0240687	BioDeepDB	MSI_level1	pos
M302T347	Sphinganine	302.305	346.8	301.298	0.463	C18H39NO2	[M+H]+	Organonitrogen compounds	Amines	C00836	Lipid metabolism; Signal transduction; Global and overview maps	764-22-7	HMDB0000269	BioDeepDB	MSI_level1	pos
M268T63	Adenosine	268.104	63	267.097	0.471	C10H13N5O4	[M+H]+	Purine nucleosides		C00212	Circulatory system; Membrane transport; Signal transduction; Endocrine system; Neurodegenerative disease; Signaling molecules and interaction; Nucleotide metabolism; Substance dependence; Global and overview maps	58-61-7	HMDB0000050	BioDeepDB	MSI_level1	pos
M172T343	(1R,4S,5R)-4-Thujanol	172.169	343.4	154.136	0.483	C10H18O	[M+NH4]+	Prenol lipids	Monoterpenoids	C02462	Chemical structure transformation maps; Global and overview maps; Metabolism of terpenoids and polyketides	546-79-2	HMDB0036112	BioDeepDB	MSI_level1	pos
M139T126	2-Hydroxy-5-methylquinone	139.039	126.3	138.032	0.496	C7H6O3	[M+H]+			C18316	Xenobiotics biodegradation and metabolism; Global and overview maps	615-91-8		BioDeepDB	MSI_level1	pos
M134T49	2-Oxovaleric acid	134.081	49.4	116.047	0.501	C5H8O3	[M+NH4]+	Keto acids and derivatives	Short-chain keto acids and derivatives	C06255		1821-02-9	HMDB0001865	BioDeepDB	MSI_level1	pos
M237T83	2-Hydroxyfelbamate	237.087	83.3	254.09	0.511	C11H14N2O5	[M-H2O+H]+	Glycerolipids		C16582	Xenobiotics biodegradation and metabolism	109482-32-8	HMDB0060670	BioDeepDB	MSI_level1	pos
M149T406	bornane-2,6-dione	149.023	406.3	166.099	0.543	C10H14O2	[M-H2O+H]+			C20320		1935-17-7		BioDeepDB	MSI_level1	pos
M110T241	Hydroxylaminobenzene	110.06	240.6	109.053	0.567	C6H7NO	[M+H]+			C02720	Xenobiotics biodegradation and metabolism; Global and overview maps	100-65-2		BioDeepDB	MSI_level1	pos
M204T305	5-Hydroxy-L-tryptophan	204.065	305.2	220.085	0.567	C11H12N2O3	[M-NH3+H]+	Indoles and derivatives	Tryptamines and derivatives	C00643	Nervous system; Development and regeneration; Amino acid metabolism; Chemical structure transformation maps; Global and overview maps	4350-09-8	HMDB0000472	BioDeepDB	MSI_level1	pos
M227T79	3-Carbamoyl-2-phenylpropionic acid	227.102	79.4	209.069	0.573	C10H11NO4	[M+NH4]+	Benzene and substituted derivatives		C16591	Xenobiotics biodegradation and metabolism	139262-66-1	HMDB0060367	BioDeepDB	MSI_level1	pos
M274T321	Palmitic acid	274.274	320.9	256.24	0.574	C16H32O2	[M+NH4]+	Fatty Acyls	Fatty acids and conjugates	C00249	Lipid metabolism; Chemical structure transformation maps; Global and overview maps	57-10-3	HMDB0000220	BioDeepDB	MSI_level1	pos
M273T326	3-Oxo-delta4-steroid	273.257	325.9	272.214	0.599	C19H28O	[M+H]+			C00619				BioDeepDB	MSI_level1	pos
M219T380	(3E,7E)-4,8,12-Trimethyl-1,3,7,11-tridecatetraene	219.174	380.2	218.203	0.605	C16H26	[M+H]+	Prenol lipids	Sesquiterpenoids	C20700	Metabolism of terpenoids and polyketides	62235-06-7	HMDB0034498	BioDeepDB	MSI_level1	pos
M223T314_2	beta-Caryophyllene alcohol	223.133	314	222.198	0.609	C15H26O	[M+H]+	Organooxygen compounds	Alcohols and polyols	C19974	Metabolism of terpenoids and polyketides	82008-48-8	HMDB0037066	BioDeepDB	MSI_level1	pos
M164T304	4,6-Pteridinedione, 2-amino-1,5,7,8-tetrahydro-	164.071	304.2	181.06	0.616	C6H7N5O2	[M-H2O+H]+			C21065	Metabolism of cofactors and vitamins	1131-35-7		BioDeepDB	MSI_level1	pos
M132T50	L-Prolinamide	132.066	49.9	114.079	0.621	C5H10N2O	[M+NH4]+			C19781		58274-20-7		BioDeepDB	MSI_level1	pos
M235T296	zealexin A1	235.169	295.8	234.162	0.628	C15H22O2	[M+H]+			C22011				BioDeepDB	MSI_level1	pos
M358T256	L-Ornithuric acid	358.176	256.3	340.142	0.629	C19H20N2O4	[M+NH4]+			C03712		495-46-5		BioDeepDB	MSI_level1	pos
M131T41	(4-Aminobutyl)guanidine	131.129	41	130.122	0.634	C5H14N4	[M+H]+	Organonitrogen compounds	Guanidines	C00179	Amino acid metabolism; Global and overview maps	306-60-5	HMDB0001432	BioDeepDB	MSI_level1	pos
M245T226	Leucyl-leucine	245.186	226.5	244.179	0.652	C12H24N2O3	[M+H]+	Carboxylic acids and derivatives	Amino acids, peptides, and analogues	C11332		3303-31-9	HMDB0028933	BioDeepDB	MSI_level1	pos
M287T301	2'-Hydroxygenistein	287.055	301.4	286.048	0.653	C15H10O6	[M+H]+	Isoflavonoids	Isoflav-2-enes	C12134	Biosynthesis of other secondary metabolites	1156-78-1	HMDB0034014	BioDeepDB	MSI_level1	pos
M118T131	Indole	118.065	131.1	117.058	0.655	C8H7N	[M+H]+			C00463	Amino acid metabolism; Biosynthesis of other secondary metabolites; Global and overview maps; Digestive system	82451-55-6		BioDeepDB	MSI_level1	pos
M123T57	Niacinamide	123.055	57.4	122.048	0.707	C6H6N2O	[M+H]+	Pyridines and derivatives	Pyridinecarboxylic acids and derivatives	C00153	Metabolism of cofactors and vitamins; Global and overview maps; Aging; Digestive system	98-92-0	HMDB0001406	BioDeepDB	MSI_level1	pos
M204T51	N-Acetyl-D-glucosamine	204.087	51	221.09	0.708	C8H15NO6	[M-H2O+H]+	Organooxygen compounds	Carbohydrates and carbohydrate conjugates	C00140	Carbohydrate metabolism; Membrane transport; Global and overview maps	7512-17-6	HMDB0000215	BioDeepDB	MSI_level1	pos
M112T40_2	Histamine	112.087	40.4	111.08	0.715	C5H9N3	[M+H]+	Organonitrogen compounds	Amines	C00388	Nervous system; Sensory system; Digestive system; Target-based classification: G protein-coupled receptors; Signaling molecules and interaction; Amino acid metabolism; Immune disease; Chemical structure transformation maps; Immune system; Global and overview maps	51-45-6	HMDB0000870	BioDeepDB	MSI_level1	pos
M111T232	(R)-Sulcatol	111.117	232.3	128.12	0.72	C8H16O	[M-H2O+H]+	Fatty Acyls	Fatty alcohols	C07288		1569-60-4	HMDB0030030	BioDeepDB	MSI_level1	pos
M205T128	L-Tryptophan	205.097	128.1	204.09	0.73	C11H12N2O2	[M+H]+	Indoles and derivatives	Indolyl carboxylic acids and derivatives	C00078	Cancer: overview; Nervous system; Digestive system; Development and regeneration; Biosynthesis of other secondary metabolites; Translation; Amino acid metabolism; Chemical structure transformation maps; Infectious disease: parasitic; Global and overview maps	73-22-3	HMDB0000929	BioDeepDB	MSI_level1	pos
M162T63	N-methyl-L-glutamic Acid	162.076	63	161.069	0.734	C6H11NO4	[M+H]+	Carboxylic acids and derivatives	Amino acids, peptides, and analogues	C01046	Energy metabolism; Global and overview maps	6753-62-4	HMDB0062660	BioDeepDB	MSI_level1	pos
M277T434	(2'E,4'Z,8E)-Colneleic acid	277.216	434.4	294.219	0.742	C18H30O3	[M-H2O+H]+	Fatty Acyls	Fatty acids and conjugates	C19827		52761-34-9	HMDB0030995	BioDeepDB	MSI_level1	pos
M322T403	ent-cassa-12,15-dien-2beta,3beta-diol	322.274	402.5	304.24	0.753	C20H32O2	[M+NH4]+			C21829				BioDeepDB	MSI_level1	pos
M223T185	Xanthurenic acid	223.071	185.4	205.038	0.755	C10H7NO4	[M+NH4]+	Quinolines and derivatives	Quinoline carboxylic acids	C02470	Amino acid metabolism	59-00-7	HMDB0000881	BioDeepDB	MSI_level1	pos
M149T224	3-Formylsalicylic Acid	149.096	224.4	166.027	0.766	C8H6O4	[M-H2O+H]+			C13277		610-04-8		BioDeepDB	MSI_level1	pos
M127T49	4-imidazoleacetate	127.05	48.8	126.043	0.771	C5H6N2O2	[M+H]+	Azoles	Imidazoles	C02835	Amino acid metabolism; Global and overview maps	645-65-8	HMDB0002024	BioDeepDB	MSI_level1	pos
M102T412	Cyclohexan	102.127	412.2	84.0939	0.777	C6H12	[M+NH4]+	Saturated hydrocarbons	Cycloalkanes	C11249	Xenobiotics biodegradation and metabolism; Global and overview maps	110-82-7	HMDB0029597	BioDeepDB	MSI_level1	pos
M174T235	1-Methyl-4-phenyl-1,2,3,6-tetrahydropyridine	174.113	235.1	173.12	0.779	C12H15N	[M+H]+	Pyridines and derivatives	Hydropyridines	C04599	Neurodegenerative disease	28289-54-5	HMDB0243929	BioDeepDB	MSI_level1	pos
M163T312	Caffeic acid	163.039	312.2	180.042	0.808	C9H8O4	[M-H2O+H]+	Cinnamic acids and derivatives	Hydroxycinnamic acids and derivatives	C01197	Chemical structure transformation maps; Biosynthesis of other secondary metabolites; Global and overview maps	331-39-5	HMDB0001964	BioDeepDB	MSI_level1	pos
M104T48_2	2-Pentanone	104.107	47.7	86.0732	0.83	C5H10O	[M+NH4]+	Organooxygen compounds	Carbonyl compounds	C01949		107-87-9	HMDB0034235	BioDeepDB	MSI_level1	pos
M136T65	P-Hydroxyphenylethanolamine	136.076	64.9	153.079	0.838	C8H11NO2	[M-H2O+H]+	Phenols	1-hydroxy-2-unsubstituted benzenoids	C04227	Signaling molecules and interaction	104-14-3	HMDB0004825	BioDeepDB	MSI_level1	pos
M463T435	(E)-1-(glutathion-S-yl)-N-hydroxy-2-(1H-indol-3-yl)ethan-1-imine	463.128	434.9	479.147	0.841	C20H25N5O7S	[M-NH3+H]+			C21620				BioDeepDB	MSI_level1	pos
M245T63	Uridine	245.077	63	244.07	0.855	C9H12N2O6	[M+H]+	Pyrimidine nucleosides		C00299	Membrane transport; Global and overview maps; Nucleotide metabolism	58-96-8	HMDB0000296	BioDeepDB	MSI_level1	pos
M154T73	Carbapenem-3-carboxylic acid	154.05	73.5	153.043	0.859	C7H7NO3	[M+H]+			C06669	Biosynthesis of other secondary metabolites; Global and overview maps	78854-41-8		BioDeepDB	MSI_level1	pos
M154T242	3-Amino-5-hydroxybenzoic acid	154.05	242.3	153.043	0.859	C7H7NO3	[M+H]+	Benzene and substituted derivatives	Benzoic acids and derivatives	C12107	Global and overview maps; Metabolism of terpenoids and polyketides	119690-81-2	HMDB0304942	BioDeepDB	MSI_level1	pos
M134T50	L-Aspartic acid	134.045	49.6	133.038	0.876	C4H7NO4	[M+H]+	Carboxylic acids and derivatives	Amino acids, peptides, and analogues	C00049	Metabolism of cofactors and vitamins; Metabolism of other amino acids; Chemical structure transformation maps; Membrane transport; Signal transduction; Biosynthesis of other secondary metabolites; Signaling molecules and interaction; Translation; Amino acid metabolism; Energy metabolism; Cell motility; Global and overview maps	56-84-8	HMDB0000191	BioDeepDB	MSI_level1	pos
M131T50	N-Acetylputrescine	131.118	49.6	130.111	0.886	C6H14N2O	[M+H]+	Carboximidic acids and derivatives	Carboximidic acids	C02714	Amino acid metabolism; Global and overview maps	5699-41-2	HMDB0002064	BioDeepDB	MSI_level1	pos
M166T80	4-Hydroxy-1-(3-pyridinyl)-1-butanone	166.086	79.9	165.079	0.897	C9H11NO2	[M+H]+	Organooxygen compounds	Carbonyl compounds	C19565	Xenobiotics biodegradation and metabolism	59578-62-0	HMDB0062402	BioDeepDB	MSI_level1	pos
M166T99	Pyridoxate	166.086	99	183.053	0.902	C8H9NO4	[M-H2O+H]+	Pyridines and derivatives	Pyridinecarboxylic acids and derivatives	C00847	Metabolism of cofactors and vitamins; Global and overview maps	82-82-6	HMDB0000017	BioDeepDB	MSI_level1	pos
M243T98	Gamma-glutamyl-leucine	243.134	98.3	260.137	0.931	C11H20N2O5	[M-H2O+H]+	Carboxylic acids and derivatives	Amino acids, peptides, and analogues			2566-39-4	HMDB0011171	BioDeepDB	MSI_level1	pos
M568T411	Hydroxychlorobactene	568.452	410.7	550.417	0.934	C40H54O	[M+NH4]+			C15911	Metabolism of terpenoids and polyketides	2932-10-7		BioDeepDB	MSI_level1	pos
M225T271	Vomifoliol	225.148	270.9	224.141	0.948	C13H20O3	[M+H]+			C01760		23526-45-6		BioDeepDB	MSI_level1	pos
M189T291	N6,N6,N6-Trimethyl-L-lysine	189.055	291.2	188.152	0.962	C9H20N2O2	[M+H]+	Carboxylic acids and derivatives	Amino acids, peptides, and analogues	C03793	Amino acid metabolism; Global and overview maps	55528-53-5	HMDB0001325	BioDeepDB	MSI_level1	pos
M247T66	Gamma-Glutamylvaline	247.129	66.4	246.122	0.98	C10H18N2O5	[M+H]+	Carboxylic acids and derivatives	Amino acids, peptides, and analogues			2746-34-1	HMDB0011172	BioDeepDB	MSI_level1	pos
M215T69	Dethiobiotin	215.139	68.9	214.132	0.986	C10H18N2O3	[M+H]+	Fatty Acyls	Fatty acids and conjugates	C01909	Metabolism of cofactors and vitamins; Global and overview maps	15720-25-9	HMDB0003581	BioDeepDB	MSI_level1	pos
M172T200	3-Chloro-2-methyldienelactone	171.992	200.3	187.988	1.002	C7H5ClO4	[M-OH+H]+	Fatty Acyls	Fatty acids and conjugates	C18309	Xenobiotics biodegradation and metabolism; Global and overview maps		HMDB0060368	BioDeepDB	MSI_level1	pos
M287T284_1	Cernuine	287.055	283.9	286.048	1.002	C15H10O6	[M+H]+	Aurone flavonoids		C08576		38216-54-5	HMDB0034150	BioDeepDB	MSI_level1	pos
M114T419	Creatinine	114.066	418.9	113.059	1.003	C4H7N3O	[M+H]+			C00791	Amino acid metabolism; Global and overview maps	60-27-5	HMDB00562	BioDeepDB	MSI_level1	pos
M166T309	Epinephrine	166.05	308.9	183.09	1.005	C9H13NO3	[M-H2O+H]+	Phenols	Benzenediols	C00788	Circulatory system; Signal transduction; Endocrine system; Signaling molecules and interaction; Amino acid metabolism; Cellular community - prokaryotes; Global and overview maps	51-43-4	HMDB0000068	BioDeepDB	MSI_level1	pos
M338T387	15-HETE	338.269	386.8	320.235	1.012	C20H32O3	[M+NH4]+	Fatty Acyls	Eicosanoids	C04742	Lipid metabolism; Sensory system	54845-95-3	HMDB0003876	BioDeepDB	MSI_level1	pos
M130T64	1-Pyrroline-4-hydroxy-2-carboxylate	130.05	64.4	129.043	1.018	C5H7NO3	[M+H]+	Pyrrolines		C04282	Amino acid metabolism; Global and overview maps	9054-77-7	HMDB0002234	BioDeepDB	MSI_level1	pos
M251T314	1-Deoxy-11beta-hydroxypentalenate	251.164	314.4	250.157	1.046	C15H22O3	[M+H]+			C20403	Biosynthesis of other secondary metabolites; Global and overview maps			BioDeepDB	MSI_level1	pos
M188T128	(2R)-2-hydroxy-3-(1H-indol-3-yl)propanoic acid	188.071	127.9	205.074	1.058	C11H11NO3	[M-H2O+H]+			C22006	Amino acid metabolism; Global and overview maps	101312-07-6		BioDeepDB	MSI_level1	pos
M322T358	Arachidonic acid	322.274	358.4	304.24	1.063	C20H32O2	[M+NH4]+	Fatty Acyls	Fatty acids and conjugates	C00219	Circulatory system; Cell growth and death; Nervous system; Sensory system; Endocrine system; Lipid metabolism; Structure-based classification; Immune system; Infectious disease: parasitic; Global and overview maps	506-32-1	HMDB0001043	BioDeepDB	MSI_level1	pos
M120T80	Indoline	120.081	80	119.073	1.067	C8H9N	[M+H]+	Indoles and derivatives	Indolines			496-15-1	HMDB0253472	BioDeepDB	MSI_level1	pos
M168T195	Phenylglyoxylic acid	168.066	195	150.032	1.083	C8H6O3	[M+NH4]+	Benzene and substituted derivatives	Benzoyl derivatives	C02137	Amino acid metabolism; Xenobiotics biodegradation and metabolism; Global and overview maps	611-73-4	HMDB0001587	BioDeepDB	MSI_level1	pos
M184T208	2,5-Diketocamphane	184.133	207.7	166.099	1.087	C10H14O2	[M+NH4]+			C03037		4230-32-4		BioDeepDB	MSI_level1	pos
M277T372_2	FA(18_4)	277.216	372.2	276.209	1.099	C18H28O2	[M+H]+			C16300	Lipid metabolism; Global and overview maps	20290-75-9		BioDeepDB	MSI_level1	pos
M193T398	beta-Ionone	193.159	397.6	192.151	1.121	C13H20O	[M+H]+	Prenol lipids	Sesquiterpenoids	C12287		85949-43-5	HMDB0036565	BioDeepDB	MSI_level1	pos
M148T49	L-Glutamic acid	148.061	49.4	147.053	1.136	C5H9NO4	[M+H]+	Carboxylic acids and derivatives	Amino acids, peptides, and analogues	C00025	Neurodegenerative disease; Biosynthesis of other secondary metabolites; Substance dependence; Cellular community - eukaryotes; Energy metabolism; Metabolism of other amino acids; Excretory system; Carbohydrate metabolism; Cancer: overview; Membrane transport; Cell growth and death; Signal transduction; Nervous system; Digestive system; Environmental adaptation; Amino acid metabolism; Chemical str…	56-86-0	HMDB0000148	BioDeepDB	MSI_level1	pos
M148T60	3-Thiomorpholinecarboxylic acid	148.061	60.4	147.035	1.136	C5H9NO2S	[M+H]+			C03901		20960-92-3	HMDB0059611	BioDeepDB	MSI_level1	pos
M298T409	SPB 18_2;O2	298.274	408.6	297.267	1.145	C18H35NO2	[M+H]+			C06121		41679-33-8		BioDeepDB	MSI_level1	pos
M145T66	3,6-anhydro-alpha-L-galactopyranose	145.05	65.8	162.053	1.155	C6H10O5	[M-H2O+H]+			C20902		19479-27-7		BioDeepDB	MSI_level1	pos
M190T54	SCHEMBL5940872	190.108	54.4	189.1	1.16	C8H15NO4	[M+H]+			C06326				BioDeepDB	MSI_level1	pos
M169T319	6-hydroxycamphor	169.123	319.2	168.115	1.182	C10H16O2	[M+H]+			C20322		12001-40-0		BioDeepDB	MSI_level1	pos
M391T450_1	12-Ketodeoxycholic acid	391.284	449.7	390.277	1.204	C24H38O4	[M+H]+	Steroids and steroid derivatives	Bile acids, alcohols and derivatives			5130-29-0	HMDB0000328	BioDeepDB	MSI_level1	pos
M219T86	L-Lysopine	219.134	86	218.127	1.245	C9H18N2O4	[M+H]+	Carboxylic acids and derivatives	Amino acids, peptides, and analogues	C04020	Amino acid metabolism	34522-31-1	HMDB0033675	BioDeepDB	MSI_level1	pos
M211T307	2E-Dodecenedioic acid	211.133	306.5	228.136	1.248	C12H20O4	[M-H2O+H]+	Fatty Acyls	Fatty acids and conjugates	C16308	Lipid metabolism; Global and overview maps	6402-36-4	HMDB0000933	BioDeepDB	MSI_level1	pos
M163T66	Galactosamine	163.06	65.8	179.079	1.25	C6H13NO5	[M-NH3+H]+			C02262	Carbohydrate metabolism; Membrane transport; Global and overview maps	7535-00-4		BioDeepDB	MSI_level1	pos
M147T49	L-Glutamine	147.077	49.4	146.069	1.255	C5H10N2O3	[M+H]+	Carboxylic acids and derivatives	Amino acids, peptides, and analogues	C00064	Cancer: overview; Metabolism of cofactors and vitamins; Chemical structure transformation maps; Membrane transport; Nervous system; Excretory system; Digestive system; Carbohydrate metabolism; Nucleotide metabolism; Translation; Amino acid metabolism; Energy metabolism; Global and overview maps	56-85-9	HMDB0000641	BioDeepDB	MSI_level1	pos
M118T53	5-Aminopentanoic acid	118.086	52.5	117.079	1.262	C5H11NO2	[M+H]+	Carboxylic acids and derivatives	Amino acids, peptides, and analogues	C00431	Amino acid metabolism; Global and overview maps	660-88-8	HMDB0003355	BioDeepDB	MSI_level1	pos
M144T70	Aminoadipic acid	144.066	69.8	161.069	1.277	C6H11NO4	[M-H2O+H]+	Carboxylic acids and derivatives	Amino acids, peptides, and analogues	C00956	Amino acid metabolism; Biosynthesis of other secondary metabolites; Global and overview maps	1118-90-7	HMDB0000510	BioDeepDB	MSI_level1	pos
M275T434	12-oxo-PDA	275.201	433.8	292.204	1.289	C18H28O3	[M-H2O+H]+	Fatty Acyls	Eicosanoids	C01226	Lipid metabolism; Global and overview maps	85551-10-6	HMDB0301804	BioDeepDB	MSI_level1	pos
M275T361_2	SCHEMBL2822263	275.201	361.2	292.204	1.289	C18H28O3	[M-H2O+H]+			C04672	Lipid metabolism; Global and overview maps			BioDeepDB	MSI_level1	pos
M341T275	Glyceollidin II	341.138	274.8	340.131	1.3	C20H20O5	[M+H]+	Isoflavonoids	Furanoisoflavonoids	C15509	Biosynthesis of other secondary metabolites	77979-22-7	HMDB0037916	BioDeepDB	MSI_level1	pos
M335T400	Tetrahydrodeoxycorticosterone	335.259	399.8	334.251	1.319	C21H34O3	[M+H]+	Steroids and steroid derivatives	Hydroxysteroids	C13713	Lipid metabolism	567-02-2	HMDB0000879	BioDeepDB	MSI_level1	pos
M415T267	Vitexin 6'-O-malonyl 2'-O-xyloside	415.102	267.3	432.106	1.333	C21H20O10	[M-H2O+H]+	Flavonoids	Flavonoid glycosides	C01460	Biosynthesis of other secondary metabolites	3681-93-4	HMDB0301980	BioDeepDB	MSI_level1	pos
M338T285	20-Hydroxyeicosatetraenoic acid	338.269	284.7	320.235	1.353	C20H32O3	[M+NH4]+	Fatty Acyls	Fatty acids and conjugates	C14748	Lipid metabolism; Global and overview maps; Circulatory system	79551-86-3	HMDB0005998	BioDeepDB	MSI_level1	pos
M167T69	Homovanillin	167.071	69.4	166.063	1.392	C9H10O3	[M+H]+	Phenols	Methoxyphenols	C05581	Amino acid metabolism; Global and overview maps	5703-24-2	HMDB0005175	BioDeepDB	MSI_level1	pos
M280T380	Linoleamide	280.264	380.1	279.256	1.509	C18H33NO	[M+H]+	Fatty Acyls	Fatty amides			3072-13-7	HMDB0062656	BioDeepDB	MSI_level1	pos
M127T71	Thymine	127.05	71.1	126.043	1.558	C5H6N2O2	[M+H]+	Diazines	Pyrimidines and pyrimidine derivatives	C00178	Global and overview maps; Nucleotide metabolism	153445-43-3	HMDB0000262	BioDeepDB	MSI_level1	pos
M495T409	Oleanolic acid	495.339	408.8	456.36	1.584	C30H48O3	[M+K]+	Prenol lipids	Triterpenoids	C17148		508-02-1	HMDB0002364	BioDeepDB	MSI_level1	pos
M124T57	Nicotinic acid	124.04	56.9	123.032	1.585	C6H5NO2	[M+H]+			C00253	Metabolism of cofactors and vitamins; Biosynthesis of other secondary metabolites; Infectious disease: bacterial; Chemical structure transformation maps; Global and overview maps	59-67-6		BioDeepDB	MSI_level1	pos
M331T301_1	(-)-Bisdechlorogeodin	331.081	301.1	330.074	1.588	C17H14O7	[M+H]+			C03040		59187-35-8		BioDeepDB	MSI_level1	pos
M583T377	adonixanthin	583.414	376.8	582.407	1.628	C40H54O3	[M+H]+			C15968	Global and overview maps; Metabolism of terpenoids and polyketides			BioDeepDB	MSI_level1	pos
M275T383	9,10-EOT	275.201	383.1	292.204	1.653	C18H28O3	[M-H2O+H]+			C16324	Lipid metabolism; Global and overview maps			BioDeepDB	MSI_level1	pos
M136T63	Adenine	136.063	63.2	135.054	1.695	C5H5N5	[M+H]+	Imidazopyrimidines	Purines and purine derivatives	C00147	Metabolism of terpenoids and polyketides; Global and overview maps; Nucleotide metabolism	73-24-5	HMDB0000034	BioDeepDB	MSI_level1	pos
M211T325_1	Jasmonic acid	211.132	325.3	210.126	1.725	C12H18O3	[M+H]+	Fatty Acyls	Lineolic acids and derivatives	C08491	Lipid metabolism; Signal transduction; Chemical structure transformation maps; Global and overview maps	77026-92-7	HMDB0032797	BioDeepDB	MSI_level1	pos
M407T430	Q27132134	407.28	430.3	406.36	1.753	C30H46	[M+H]+			C19840				BioDeepDB	MSI_level1	pos
M138T62	(3S,5S)-Carbapenam-3-carboxylate	138.055	62.1	155.058	1.798	C7H9NO3	[M-H2O+H]+			C17367	Biosynthesis of other secondary metabolites; Global and overview maps	123409-86-9		BioDeepDB	MSI_level1	pos
M127T66	1,3,5-Trihydroxybenzene	127.039	65.7	126.032	1.818	C6H6O3	[M+H]+	Phenols	Benzenetriols and derivatives	C02183	Xenobiotics biodegradation and metabolism; Global and overview maps	108-73-6	HMDB0013675	BioDeepDB	MSI_level1	pos
M127T82	triacetate lactone	127.039	81.7	126.032	1.818	C6H6O3	[M+H]+			C02752		70254-61-4		BioDeepDB	MSI_level1	pos
M759T384	Erythromycin C	758.542	384.2	719.446	1.82	C36H65NO13	[M+K]+			C06616	Global and overview maps; Metabolism of terpenoids and polyketides	1675-02-1		BioDeepDB	MSI_level1	pos
M138T126_2	4-Aminobenzoic acid	138.055	126.4	137.048	1.83	C7H7NO2	[M+H]+	Benzene and substituted derivatives	Benzoic acids and derivatives	C00568	Chemical structure transformation maps; Metabolism of cofactors and vitamins; Xenobiotics biodegradation and metabolism; Global and overview maps	150-13-0	HMDB0001392	BioDeepDB	MSI_level1	pos
M224T284	4-Hydroxy-3-prenylbenzoate	224.128	283.9	206.094	1.851	C12H14O3	[M+NH4]+			C12458	Biosynthesis of other secondary metabolites; Global and overview maps		HMDB0135898	BioDeepDB	MSI_level1	pos
M291T414	Tetraprenol	291.231	414	290.261	1.869	C20H34O	[M+H]+			C09094	Global and overview maps; Metabolism of terpenoids and polyketides	107852-51-7		BioDeepDB	MSI_level1	pos
M159T81	FA 6_2;O4	159.029	81.4	176.032	1.898	C6H8O6	[M-H2O+H]+			C04349	Carbohydrate metabolism; Global and overview maps			BioDeepDB	MSI_level1	pos
M203T67	Pseudoecgonine	203.139	67.4	185.105	1.903	C9H15NO3	[M+NH4]+	Tropane alkaloids		C12449	Biosynthesis of other secondary metabolites		HMDB0006348	BioDeepDB	MSI_level1	pos
M138T95	4-Vinylphenol sulfate	138.092	95.2	120.058	1.903	C8H8O	[M+NH4]+	Benzene and substituted derivatives	Styrenes	C05627	Biosynthesis of other secondary metabolites	2628-17-3	HMDB0004072	BioDeepDB	MSI_level1	pos
M223T331	2-(3-methylthio)propylmalate	223.064	331.2	222.056	1.937	C8H14O5S	[M+H]+			C17214	Biosynthesis of other secondary metabolites; Global and overview maps			BioDeepDB	MSI_level1	pos
M223T373	3-(3-methylthio)propylmalate	223.064	372.6	222.056	1.937	C8H14O5S	[M+H]+			C17215	Biosynthesis of other secondary metabolites; Global and overview maps			BioDeepDB	MSI_level1	pos
M182T156	3-amino-3-(4-hydroxyphenyl)propanoic acid	182.081	156.4	181.074	2.01	C9H11NO3	[M+H]+			C04368	Amino acid metabolism	73025-68-0		BioDeepDB	MSI_level1	pos
M360T50	Palatinose	360.149	49.7	342.116	2.031	C12H22O11	[M+NH4]+			C01742		58166-27-1		BioDeepDB	MSI_level1	pos
M395T416	Poriferasterol	395.366	415.9	412.37	2.042	C29H48O	[M-H2O+H]+			C05442	Lipid metabolism; Chemical structure transformation maps; Global and overview maps	481-16-3	HMDB0000937	BioDeepDB	MSI_level1	pos
M358T437	Behenic acid	358.367	437	340.334	2.059	C22H44O2	[M+NH4]+	Fatty Acyls	Fatty acids and conjugates	C08281	Lipid metabolism	1193721-67-3	HMDB0000944	BioDeepDB	MSI_level1	pos
M269T65_1	Inosine	269.089	64.9	268.081	2.071	C10H12N4O5	[M+H]+	Purine nucleosides		C00294	Membrane transport; Global and overview maps; Nucleotide metabolism	58-63-9	HMDB0000195	BioDeepDB	MSI_level1	pos
M144T64	Stachydrine	144.102	63.9	143.095	2.08	C7H13NO2	[M+H]+	Carboxylic acids and derivatives	Amino acids, peptides, and analogues	C10172		471-87-4	HMDB0004827	BioDeepDB	MSI_level1	pos
M294T67	N-Fructosyl isoleucine	294.154	66.6	293.147	2.112	C12H23NO7	[M+H]+	Organooxygen compounds	Alcohols and polyols			87304-79-8	HMDB0039780	BioDeepDB	MSI_level1	pos
M190T65	N-acetylglutamate	190.071	65.2	189.064	2.125	C7H11NO5	[M+H]+	Carboxylic acids and derivatives	Amino acids, peptides, and analogues	C00624	Amino acid metabolism; Global and overview maps	1188-37-0	HMDB0001138	BioDeepDB	MSI_level1	pos
M194T126	D-Dopachrome	194.045	126.2	193.038	2.151	C9H7NO4	[M+H]+	Carboxylic acids and derivatives	Amino acids, peptides, and analogues	C15566		203000-17-3	HMDB0011622	BioDeepDB	MSI_level1	pos
M177T226	4-Methylumbelliferone	177.055	226.5	176.047	2.156	C10H8O3	[M+H]+	Coumarins and derivatives	Hydroxycoumarins	C03081		1569304-40-0	HMDB0059622	BioDeepDB	MSI_level1	pos
M193T325	2-Hydroxychromene-2-carboxylate	193.159	324.6	192.042	2.157	C10H8O4	[M+H]+			C06204	Xenobiotics biodegradation and metabolism; Global and overview maps	60951-26-0		BioDeepDB	MSI_level1	pos
M295T302	11-HpODE	295.226	302.3	312.23	2.231	C18H32O4	[M-H2O+H]+	Fatty Acyls	Lineolic acids and derivatives	C07338	Lipid metabolism		HMDB0062281	BioDeepDB	MSI_level1	pos
M156T41	L-Histidine	156.077	41.3	155.069	2.244	C6H9N3O2	[M+H]+	Carboxylic acids and derivatives	Amino acids, peptides, and analogues	C00135	Cancer: overview; Membrane transport; Metabolism of other amino acids; Digestive system; Biosynthesis of other secondary metabolites; Translation; Amino acid metabolism; Chemical structure transformation maps; Global and overview maps	71-00-1	HMDB0000177	BioDeepDB	MSI_level1	pos
M431T258_1	Trifolin	431.096	258	448.101	2.246	C21H20O11	[M-H2O+H]+	Pyrans	Pyranones and derivatives	C12626	Biosynthesis of other secondary metabolites	23627-87-4	HMDB0030864	BioDeepDB	MSI_level1	pos
M760T436_4	Flavonol base + 4O, O-Hex-dHex-Pen	760.231	436.2	742.196	2.288	C32H38O20	[M+NH4]+			C10175	Biosynthesis of other secondary metabolites	129235-39-8		BioDeepDB	MSI_level1	pos
M351T346	6-Ketoprostaglandin E1	351.217	346	368.22	2.31	C20H32O6	[M-H2O+H]+	Fatty Acyls	Eicosanoids	C05962	Lipid metabolism; Global and overview maps	67786-53-2	HMDB0004241	BioDeepDB	MSI_level1	pos
M301T302	Sophorol	301.071	302.3	300.063	2.453	C16H12O6	[M+H]+			C16227	Biosynthesis of other secondary metabolites; Global and overview maps	524-08-3		BioDeepDB	MSI_level1	pos
M317T349	Prostaglandin-c2	317.21	348.9	334.214	2.552	C20H30O4	[M-H2O+H]+	Fatty Acyls	Eicosanoids	C05955	Lipid metabolism; Nervous system; Global and overview maps	49825-91-4	HMDB0060095	BioDeepDB	MSI_level1	pos
M214T309	Fenchyl acetate	214.181	308.5	196.146	2.58	C12H20O2	[M+NH4]+	Prenol lipids	Monoterpenoids	C11338		20347-65-3	HMDB0040725	BioDeepDB	MSI_level1	pos
M305T369	ST 21_2;O4	305.247	369.5	348.23	2.6	C21H32O4	[M-CO2+H]+			C05475	Lipid metabolism	566-01-8	HMDB0006757	BioDeepDB	MSI_level1	pos
M122T116	Phenylethylamine	122.096	116.2	121.089	2.629	C8H11N	[M+H]+	Benzene and substituted derivatives	Phenethylamines	C05332	Amino acid metabolism; Global and overview maps	64-04-0	HMDB0012275	BioDeepDB	MSI_level1	pos
M138T66	Tyramine	138.092	65.9	137.084	2.636	C8H11NO	[M+H]+	Benzene and substituted derivatives	Phenethylamines	C00483	Chemical structure transformation maps; Digestive system; Biosynthesis of other secondary metabolites; Signaling molecules and interaction; Amino acid metabolism; Energy metabolism; Global and overview maps	51-67-2	HMDB0000306	BioDeepDB	MSI_level1	pos
M111T40	Barbituric acid	111.009	39.8	128.022	2.677	C4H4N2O3	[M-H2O+H]+	Diazines	Pyrimidines and pyrimidine derivatives	C00813	Global and overview maps; Nucleotide metabolism	67-52-7	HMDB0041833	BioDeepDB	MSI_level1	pos
M203T48	Symmetric dimethylarginine	203.151	47.7	202.143	2.731	C8H18N4O2	[M+H]+	Carboxylic acids and derivatives	Amino acids, peptides, and analogues			30344-00-4	HMDB0003334	BioDeepDB	MSI_level1	pos
M346T376	2-hydroxyphytanic acid	346.331	375.8	328.298	2.756	C20H40O3	[M+NH4]+	Prenol lipids	Diterpenoids	C02982		14721-68-7	HMDB0061666	BioDeepDB	MSI_level1	pos
M235T347	Artemisinic	235.17	347.4	234.162	2.774	C15H22O2	[M+H]+			C20309		80286-58-4		BioDeepDB	MSI_level1	pos
M180T226	Homophenylalanine	180.102	226.1	179.095	2.775	C10H13NO2	[M+H]+			C17235	Amino acid metabolism; Biosynthesis of other secondary metabolites; Global and overview maps	943-73-7		BioDeepDB	MSI_level1	pos
M313T380	9-Dehydro-Progesterone	313.215	380	312.209	2.858	C21H28O2	[M+H]+			C04084				BioDeepDB	MSI_level1	pos
M295T227_1	3,5-Dibromo-4-hydroxybenzoate	294.861	226.8	293.853	3.08	C7H4Br2O3	[M+H]+			C03925	Xenobiotics biodegradation and metabolism; Global and overview maps	3337-62-0		BioDeepDB	MSI_level1	pos
M113T63	Uracil	113.034	62.9	112.027	3.121	C4H4N2O2	[M+H]+	Diazines	Pyrimidines and pyrimidine derivatives	C00106	Metabolism of cofactors and vitamins; Metabolism of other amino acids; Global and overview maps; Nucleotide metabolism	66-22-8	HMDB0000300	BioDeepDB	MSI_level1	pos
M225T311	Methyl jasmonate	225.148	310.6	224.141	3.169	C13H20O3	[M+H]+	Fatty Acyls	Lineolic acids and derivatives	C11512	Lipid metabolism; Global and overview maps	139442-00-5	HMDB0036583	BioDeepDB	MSI_level1	pos
M110T97	aminophenol	110.06	97.2	109.053	3.293	C6H7NO	[M+H]+			C01987	Amino acid metabolism; Xenobiotics biodegradation and metabolism; Global and overview maps	27598-85-2		BioDeepDB	MSI_level1	pos
M595T252_3	Kaempferol_3-O-rutinoside	595.168	252.5	594.158	3.294	C27H30O15	[M+H]+			C21833	Biosynthesis of other secondary metabolites; Global and overview maps	17650-84-9	HMDB0302426	BioDeepDB	MSI_level1	pos
M377T223_2	Riboflavin (Vitamin B2)	377.144	222.7	376.138	3.326	C17H20N4O6	[M+H]+	Pteridines and derivatives	Alloxazines and isoalloxazines	C00255	Metabolism of cofactors and vitamins; Global and overview maps; Membrane transport; Digestive system	83-88-5	HMDB0000244	BioDeepDB	MSI_level1	pos
M321T81	4-O-(Indole-3-acetyl)-D-glucopyranose	321.12	81.1	337.116	3.372	C16H19NO7	[M-OH+H]+	Indoles and derivatives	Indolyl carboxylic acids and derivatives	C04197		19817-95-9	HMDB0301785	BioDeepDB	MSI_level1	pos
M171T34	2-Chloro-5-methyl-cis-dienelactone	171.149	34.1	187.988	3.397	C7H5ClO4	[M-H2O+H]+	Dihydrofurans	Furanones	C18304	Xenobiotics biodegradation and metabolism; Global and overview maps		HMDB0060345	BioDeepDB	MSI_level1	pos
M385T279	3-dehydrocholate	385.236	279.5	402.241	3.434	C24H34O5	[M-H2O+H]+	Steroids and steroid derivatives	Bile acids, alcohols and derivatives			81-23-2	HMDB0304121	BioDeepDB	MSI_level1	pos
M293T413	9S-HpOTrE	293.21	413.2	310.214	3.443	C18H30O4	[M-H2O+H]+			C16321	Lipid metabolism; Global and overview maps	111004-08-1		BioDeepDB	MSI_level1	pos
M293T366_1	FA 18_4;O	293.21	366.2	292.204	3.445	C18H28O3	[M+H]+			C16319	Lipid metabolism	52591-16-9		BioDeepDB	MSI_level1	pos
M536T448_3	3-Hexaprenylcatechol	536.44	447.5	518.412	3.512	C36H54O2	[M+NH4]+			C05801				BioDeepDB	MSI_level1	pos
M295T437	9Z-Octadecenedioic acid	295.228	437.3	312.23	3.527	C18H32O4	[M-H2O+H]+			C19618	Lipid metabolism	20701-68-2		BioDeepDB	MSI_level1	pos
M105T116	Styrene	105.07	115.9	104.063	3.552	C8H8	[M+H]+	Benzene and substituted derivatives	Styrenes	C07083	Xenobiotics biodegradation and metabolism; Global and overview maps	12770-88-6	HMDB0034240	BioDeepDB	MSI_level1	pos
M318T322	4-Hydroxysphinganine	318.299	322.2	317.293	3.628	C18H39NO3	[M+H]+	Organonitrogen compounds	Amines	C12144	Lipid metabolism; Global and overview maps	554-62-1	HMDB0004610	BioDeepDB	MSI_level1	pos
M196T33	3,5-DICHLOROCATECHOL	195.992	33.3	177.959	3.877	C6H4Cl2O2	[M+NH4]+			C02933	Xenobiotics biodegradation and metabolism; Global and overview maps	13673-92-2		BioDeepDB	MSI_level1	pos
M265T296	Gamma-CEHC	265.144	295.9	264.136	4.042	C15H20O4	[M+H]+	Benzopyrans	1-benzopyrans			178167-75-4	HMDB0001931	BioDeepDB	MSI_level1	pos
M307T385	Tetrahydrocorticosterone	307.262	385.2	350.246	4.045	C21H34O4	[M-CO2+H]+	Steroids and steroid derivatives	Hydroxysteroids	C05476	Lipid metabolism	68-42-8	HMDB0000268	BioDeepDB	MSI_level1	pos
M536T438_1	beta-Cryptoxanthin	536.431	437.8	552.433	4.047	C40H56O	[M-OH+H]+	Prenol lipids	Tetraterpenoids	C08591	Global and overview maps; Metabolism of terpenoids and polyketides	472-70-8	HMDB0033844	BioDeepDB	MSI_level1	pos
M761T437	cyanidin 3-O-(6-O-glucosyl-2-O-xylosylgalactoside)	761.234	436.8	743.203	4.052	C32H39O20+	[M+NH4]+			C08612		142561-98-6		BioDeepDB	MSI_level1	pos
M551T249_1	Quercetin 3-(6'-malonyl-glucoside)	551.101	249.3	550.096	4.069	C24H22O15	[M+H]+	Flavonoids	Flavonoid glycosides	C12638	Biosynthesis of other secondary metabolites	96862-01-0	HMDB0037368	BioDeepDB	MSI_level1	pos
M407T377	7-Ketodeoxycholic acid	407.277	377.4	406.272	4.14	C24H38O5	[M+H]+	Steroids and steroid derivatives	Bile acids, alcohols and derivatives	C04643		911-40-0	HMDB0000391	BioDeepDB	MSI_level1	pos
M279T412	3-HODE + 9-HODE	279.233	411.7	296.235	4.141	C18H32O3	[M-H2O+H]+	Fatty Acyls	Lineolic acids and derivatives	C14762	Lipid metabolism; Endocrine system	29623-28-7	HMDB0004667	BioDeepDB	MSI_level1	pos
M583T449	Neoxanthin	583.405	449	600.418	4.198	C40H56O4	[M-H2O+H]+			C08606	Global and overview maps; Metabolism of terpenoids and polyketides	30743-41-0	HMDB0003020	BioDeepDB	MSI_level1	pos
M116T50_2	L-Proline	116.071	49.9	115.063	4.292	C5H9NO2	[M+H]+	Carboxylic acids and derivatives	Amino acids, peptides, and analogues	C00148	Cancer: overview; Membrane transport; Digestive system; Biosynthesis of other secondary metabolites; Translation; Amino acid metabolism; Global and overview maps	147-85-3	HMDB0000162	BioDeepDB	MSI_level1	pos
M120T49	L-Threonine	120.065	49.1	119.058	4.304	C4H9NO3	[M+H]+	Carboxylic acids and derivatives	Amino acids, peptides, and analogues	C00188	Metabolism of cofactors and vitamins; Membrane transport; Digestive system; Biosynthesis of other secondary metabolites; Translation; Amino acid metabolism; Chemical structure transformation maps; Global and overview maps	72-19-5	HMDB0000167	BioDeepDB	MSI_level1	pos
M595T252_1	Cyanidin 3-sophoroside	595.139	252.4	611.161	4.419	C27H31O16+	[M-NH3+H]+			C16306	Biosynthesis of other secondary metabolites	38820-68-7		BioDeepDB	MSI_level1	pos
M568T449	Antheraxanthin A	568.406	448.7	584.423	4.486	C40H56O3	[M-NH3+H]+	Prenol lipids	Tetraterpenoids	C08579	Global and overview maps; Metabolism of terpenoids and polyketides	25494-44-4	HMDB0035831	BioDeepDB	MSI_level1	pos
M813T392	Coenzyme Q9	812.659	391.7	794.621	4.673	C54H82O4	[M+NH4]+	Prenol lipids	Quinone and hydroquinone lipids	C01967	Metabolism of cofactors and vitamins	303-97-9	HMDB0006707	BioDeepDB	MSI_level1	pos
M149T80	P-Coumaraldehyde	149.06	80.4	148.052	4.675	C9H8O2	[M+H]+	Cinnamaldehydes		C05608	Chemical structure transformation maps; Biosynthesis of other secondary metabolites; Global and overview maps	20711-53-9	HMDB0040986	BioDeepDB	MSI_level1	pos
M242T40	3,5-Dichloro-2-methylmuconolactone	241.999	39.8	223.964	4.797	C7H6Cl2O4	[M+NH4]+			C18308	Xenobiotics biodegradation and metabolism; Global and overview maps			BioDeepDB	MSI_level1	pos
M583T336_1	Biliverdin	583.253	335.9	582.248	4.799	C33H34N4O6	[M+H]+	Tetrapyrroles and derivatives	Bilirubins	C00500	Metabolism of cofactors and vitamins; Global and overview maps	114-25-0	HMDB0001008	BioDeepDB	MSI_level1	pos
M252T64	threo-(Homo)3-isocitrate	252.109	63.8	234.074	4.86	C9H14O7	[M+NH4]+			C16600	Energy metabolism; Global and overview maps			BioDeepDB	MSI_level1	pos
M104T437	(±)-2-Methylbutanal	104.108	437.4	86.0732	4.933	C5H10O	[M+NH4]+	Organooxygen compounds	Carbonyl compounds	C02223		96-17-3	HMDB0031526	BioDeepDB	MSI_level1	pos
M432T312	Deoxycholic acid glycine conjugate	432.309	311.5	449.314	5.131	C26H43NO5	[M-H2O+H]+	Steroids and steroid derivatives	Bile acids, alcohols and derivatives	C05464		360-65-6	HMDB0000631	BioDeepDB	MSI_level1	pos
M152T45_2	4-hydroxymandelic acid	152.022	44.9	168.042	5.159	C8H8O4	[M-NH3+H]+	Phenols	1-hydroxy-2-unsubstituted benzenoids	C03198	Biosynthesis of other secondary metabolites; Global and overview maps; Xenobiotics biodegradation and metabolism; Metabolism of terpenoids and polyketides	1198-84-1	HMDB0000822	BioDeepDB	MSI_level1	pos
M331T117	5'-Phosphoribosyl-N-formylglycinamidine	331.1	116.8	313.067	5.207	C8H16N3O8P	[M+NH4]+	Organooxygen compounds	Carbohydrates and carbohydrate conjugates	C04640	Global and overview maps; Nucleotide metabolism	37721-04-3	HMDB0002305	BioDeepDB	MSI_level1	pos
M275T361_1	4-Hydroxy-3-polyprenylbenzoate	275.163	361	274.157	5.315	C17H22O3	[M+H]+	Prenol lipids	Monoterpenoids	C18131	Metabolism of cofactors and vitamins; Global and overview maps	68631-48-1	HMDB0060388	BioDeepDB	MSI_level1	pos
M111T325	D-2-Amino-hexano-6-lactam	111.02	325.2	128.095	5.379	C6H12N2O	[M-H2O+H]+			C05328		28957-33-7		BioDeepDB	MSI_level1	pos
M118T90	L-Valine	118.086	90	117.079	5.513	C5H11NO2	[M+H]+	Carboxylic acids and derivatives	Amino acids, peptides, and analogues	C00183	Cancer: overview; Metabolism of cofactors and vitamins; Metabolism of other amino acids; Membrane transport; Digestive system; Biosynthesis of other secondary metabolites; Translation; Amino acid metabolism; Chemical structure transformation maps; Global and overview maps	72-18-4	HMDB0000883	BioDeepDB	MSI_level1	pos
M121T66	Tyrosol	121.064	65.9	138.068	5.678	C8H10O2	[M-H2O+H]+	Phenols	Tyrosols and derivatives	C06044	Amino acid metabolism; Global and overview maps	501-94-0	HMDB0004284	BioDeepDB	MSI_level1	pos
M204T53	N-(3-Methylbut-2-EN-1-YL)-9H-purin-6-amine	204.123	52.8	203.117	5.713	C10H13N5	[M+H]+	Imidazopyrimidines	Purines and purine derivatives	C04083	Signal transduction; Global and overview maps; Metabolism of terpenoids and polyketides	2365-40-4	HMDB0245646	BioDeepDB	MSI_level1	pos
M344T242_2	cannabigerolate	344.209	241.9	360.23	5.737	C22H32O4	[M-NH3+H]+			C20406	Biosynthesis of other secondary metabolites; Global and overview maps	25555-57-1		BioDeepDB	MSI_level1	pos
M185T37	Phosphohydroxypyruvic acid	184.983	37.4	183.977	5.77	C3H5O7P	[M+H]+	Organooxygen compounds	Carbonyl compounds	C03232	Energy metabolism; Amino acid metabolism; Global and overview maps	114887-36-4	HMDB0001024	BioDeepDB	MSI_level1	pos
M104T48_1	2-Aminoisobutyric acid	104.07	48.3	103.063	5.783	C4H9NO2	[M+H]+	Carboxylic acids and derivatives	Amino acids, peptides, and analogues	C03665		62-57-7	HMDB0001906	BioDeepDB	MSI_level1	pos
M569T389_2	Vitamin A2	569.439	388.8	284.214	5.823	C20H28O	[2M+H]+	Prenol lipids	Retinoids	C21797	Metabolism of cofactors and vitamins	79-80-1	HMDB0013117	BioDeepDB	MSI_level1	pos
M318T347	FA 18_0;O	318.298	347.1	300.266	5.831	C18H36O3	[M+NH4]+			C03195		17773-37-4		BioDeepDB	MSI_level1	pos
M433T243_2	Afzelin	433.11	242.6	432.106	6.046	C21H20O10	[M+H]+			C16911	Biosynthesis of other secondary metabolites	786711-07-7	HMDB0127485	BioDeepDB	MSI_level1	pos
M349T364	Gibberellin A53	349.199	364.4	348.194	6.129	C20H28O5	[M+H]+	Prenol lipids	Diterpenoids	C06094	Global and overview maps; Metabolism of terpenoids and polyketides	51576-08-0	HMDB0036895	BioDeepDB	MSI_level1	pos
M569T434	11-cis-Retinaldehyde	569.439	434.1	284.214	6.175	C20H28O	[2M+H]+	Prenol lipids	Retinoids	C02110	Metabolism of cofactors and vitamins; Sensory system; Global and overview maps	564-87-4	HMDB0002152	BioDeepDB	MSI_level1	pos
M618T436	Soyasapogenol B 3-O-b-D-glucuronide	618.417	436.3	634.408	6.309	C36H58O9	[M-OH+H]+	Prenol lipids	Terpene glycosides	C19763		99541-89-6	HMDB0039329	BioDeepDB	MSI_level1	pos
M565T245_2	Apiin	565.152	244.7	564.148	6.326	C26H28O14	[M+H]+	Naphthalenes	Phenylnaphthalenes	C04858	Biosynthesis of other secondary metabolites	26544-34-3	HMDB0030843	BioDeepDB	MSI_level1	pos
M497T379_2	26-hydroxybrassinolide	497.308	379	496.34	6.392	C28H48O7	[M+H]+			C19874	Metabolism of terpenoids and polyketides			BioDeepDB	MSI_level1	pos
M271T281	Genistein	271.058	280.5	270.053	6.631	C15H10O5	[M+H]+	Isoflavonoids	Isoflav-2-enes	C06563	Chemical structure transformation maps; Biosynthesis of other secondary metabolites; Global and overview maps	690224-00-1	HMDB0003217	BioDeepDB	MSI_level1	pos
M169T40	Indole-3-methanamine	169.046	39.6	146.084	6.665	C9H10N2	[M+Na]+	Indoles and derivatives	Indoles	C21601		22259-53-6	HMDB0029740	BioDeepDB	MSI_level1	pos
M537T437_2	beta-Carotene	537.449	437.1	536.438	6.784	C40H56	[M+H]+	Prenol lipids	Tetraterpenoids	C02094	Metabolism of cofactors and vitamins; Digestive system; Biosynthesis of other secondary metabolites; Metabolism of terpenoids and polyketides; Chemical structure transformation maps; Global and overview maps	7235-40-7	HMDB0000561	BioDeepDB	MSI_level1	pos
M178T240	ACMC-20lz15	178.05	240.3	160.017	6.805	C6H5FO4	[M+NH4]+			C16475	Xenobiotics biodegradation and metabolism; Global and overview maps			BioDeepDB	MSI_level1	pos
M149T321	4-Hydroxyphenylglyoxylic acid	149.022	321.3	166.027	6.838	C8H6O4	[M-H2O+H]+			C03590	Biosynthesis of other secondary metabolites; Global and overview maps; Xenobiotics biodegradation and metabolism; Metabolism of terpenoids and polyketides	15573-67-8		BioDeepDB	MSI_level1	pos
M570T450_3	Alpha-Cryptoxanthin	570.463	449.5	552.433	6.868	C40H56O	[M+NH4]+	Prenol lipids	Tetraterpenoids	C08590	Global and overview maps; Metabolism of terpenoids and polyketides	24480-38-4	HMDB0002268	BioDeepDB	MSI_level1	pos
M362T267	Tembetarine	362.217	267.2	344.186	6.899	C20H26NO4+	[M+NH4]+			C21491		18446-73-6		BioDeepDB	MSI_level1	pos
M217T209	Geranyl Phosphate	217.097	208.5	234.102	6.918	C10H19O4P	[M-H2O+H]+	Prenol lipids	Isoprenoid phosphates	C21203	Global and overview maps; Metabolism of terpenoids and polyketides		HMDB0062745	BioDeepDB	MSI_level1	pos
M271T317	Candol B	271.058	316.8	288.245	6.997	C20H32O	[M-H2O+H]+	Prenol lipids	Diterpenoids	C11872	Global and overview maps; Metabolism of terpenoids and polyketides	17360-30-4	HMDB0036727	BioDeepDB	MSI_level1	pos
M309T396	(13E)-11a-Hydroxy-9,15-dioxoprost-13-enoic acid	309.245	396.3	352.225	7.086	C20H32O5	[M-CO2+H]+	Fatty Acyls	Eicosanoids	C04654		22973-19-9	HMDB0001320	BioDeepDB	MSI_level1	pos
M771T385	Dihydromenaquinone-9	770.63	384.7	786.631	7.116	C56H82O2	[M-OH+H]+			C21527				BioDeepDB	MSI_level1	pos
M145T36	2-Deoxyinosose	145.048	35.8	162.053	7.118	C6H10O5	[M-H2O+H]+			C17209	Biosynthesis of other secondary metabolites; Global and overview maps	78963-40-3		BioDeepDB	MSI_level1	pos
M543T48_1	CMP-8-amino-3,8-dideoxy-beta-D-manno-octulosonate	543.128	48.3	542.126	7.198	C17H27N4O14P	[M+H]+			C21334				BioDeepDB	MSI_level1	pos
M349T329	Gibberellin A15	349.197	328.7	348.194	7.274	C20H28O5	[M+H]+			C11860	Global and overview maps; Metabolism of terpenoids and polyketides	88373-66-4		BioDeepDB	MSI_level1	pos
M166T97	(R)-2-Hydroxy-2H-1,4-benzoxazin-3(4H)-one	166.051	97.2	165.043	7.422	C8H7NO3	[M+H]+	Benzoxazines	Benzoxazinones	C15769	Biosynthesis of other secondary metabolites; Global and overview maps	23520-34-5	HMDB0038318	BioDeepDB	MSI_level1	pos
M181T35	Phosphoenol-4-deoxy-3-tetrulosonate	180.991	34.7	197.993	7.45	C4H7O7P	[M-H2O+H]+			C04309				BioDeepDB	MSI_level1	pos
M611T239_1	Delphinidin 3,5-diglucoside	611.141	239.5	627.156	7.453	C27H31O17+	[M-NH3+H]+	Flavonoids	Flavonoid glycosides	C16312	Biosynthesis of other secondary metabolites	17670-06-3	HMDB0030693	BioDeepDB	MSI_level1	pos
M152T65	2-dehydro-L-erythronic acid	152.056	64.6	134.022	7.576	C4H6O5	[M+NH4]+			C21617				BioDeepDB	MSI_level1	pos
M244T304	isochorismate	244.08	303.5	226.048	7.626	C10H10O6	[M+NH4]+	Hydroxy acids and derivatives	Beta hydroxy acids and derivatives	C00885	Chemical structure transformation maps; Metabolism of cofactors and vitamins; Global and overview maps; Metabolism of terpenoids and polyketides	22642-82-6	HMDB0304395	BioDeepDB	MSI_level1	pos
M178T342	5-Fluoromuconolactone	178.052	342.3	160.017	7.798	C6H5FO4	[M+NH4]+			C16477	Xenobiotics biodegradation and metabolism; Global and overview maps		HMDB0060395	BioDeepDB	MSI_level1	pos
M585T414	Myxol	585.435	414.1	584.423	8.03	C40H56O3	[M+H]+			C15919		31894-69-6		BioDeepDB	MSI_level1	pos
M118T121	4-Methylaminobutyrate	118.086	121.1	117.079	8.036	C5H11NO2	[M+H]+			C15987	Metabolism of cofactors and vitamins; Global and overview maps	1119-48-8		BioDeepDB	MSI_level1	pos
M279T372_2	Anserine	279.222	372.4	240.122	8.287	C10H16N4O3	[M+K]+	Peptidomimetics	Hybrid peptides	C01262	Amino acid metabolism; Metabolism of other amino acids; Global and overview maps	584-85-0	HMDB0000194	BioDeepDB	MSI_level1	pos
M205T35	SCHEMBL16620138	205.084	34.5	187.048	8.31	C7H9NO5	[M+NH4]+			C20258	Amino acid metabolism; Biosynthesis of other secondary metabolites; Global and overview maps	185103-33-7		BioDeepDB	MSI_level1	pos
M205T416	3-4-hydroxyphenyl-propionate	205.159	416	166.063	8.493	C9H10O3	[M+K]+	Phenylpropanoic acids		C01744		501-97-3	HMDB0002199	BioDeepDB	MSI_level1	pos
M205T108	Diethyl 2-hydroxy-3-methylsuccinate	205.105	107.6	204.1	8.508	C9H16O5	[M+H]+			C04586		93504-92-8		BioDeepDB	MSI_level1	pos
M149T303	Phthalic acid	149.022	303.1	166.027	8.851	C8H6O4	[M-H2O+H]+	Benzene and substituted derivatives	Benzoic acids and derivatives	C01606	Membrane transport; Xenobiotics biodegradation and metabolism; Global and overview maps	88-99-3	HMDB0002107	BioDeepDB	MSI_level1	pos
M127T233	Triacetic acid	127.04	232.6	144.042	8.909	C6H8O4	[M-H2O+H]+	Keto acids and derivatives	Medium-chain keto acids and derivatives	C01757		2140-49-0	HMDB0259137	BioDeepDB	MSI_level1	pos
M284T64_1	Guanosine	284.096	64.2	283.092	9.297	C10H13N5O5	[M+H]+	Purine nucleosides		C00387	Membrane transport; Global and overview maps; Nucleotide metabolism	118-00-3	HMDB0000133	BioDeepDB	MSI_level1	pos
M296T394	13-L-Hydroperoxylinoleic acid	296.232	394.2	312.23	9.397	C18H32O4	[M-OH+H]+	Fatty Acyls	Lineolic acids and derivatives	C04717	Lipid metabolism; Global and overview maps	33964-75-9	HMDB0003871	BioDeepDB	MSI_level1	pos
M296T353	FA 18_2;O2	296.232	352.8	312.23	9.397	C18H32O4	[M-OH+H]+			C07354	Lipid metabolism	143288-65-7		BioDeepDB	MSI_level1	pos
M551T450_2	Zeaxanthin	551.419	449.7	568.428	9.465	C40H56O2	[M-H2O+H]+	Prenol lipids	Tetraterpenoids	C06098	Chemical structure transformation maps; Biosynthesis of other secondary metabolites; Global and overview maps; Metabolism of terpenoids and polyketides	144-68-3	HMDB0002789	BioDeepDB	MSI_level1	pos
M165T269	7-Methyluric acid	165.042	269.3	182.044	9.694	C6H6N4O3	[M-H2O+H]+	Imidazopyrimidines	Purines and purine derivatives	C16355	Biosynthesis of other secondary metabolites	612-37-3	HMDB0011107	BioDeepDB	MSI_level1	pos
M584T436_2	Capsorubin	584.43	436.2	600.418	9.969	C40H56O4	[M-OH+H]+	Prenol lipids	Triterpenoids	C08585	Metabolism of terpenoids and polyketides	28368-02-7	HMDB0036924	BioDeepDB	MSI_level1	pos
M149T347	Methionine sulfoxide	149.025	346.9	165.046	9.992	C5H11NO3S	[M-NH3+H]+	Carboxylic acids and derivatives	Amino acids, peptides, and analogues	C02989	Amino acid metabolism	3226-65-1	HMDB0002005	BioDeepDB	MSI_level1	pos
M255T290	2,7,4'-trihydroxyisoflavanone	255.063	289.7	272.068	10.121	C15H12O5	[M-H2O+H]+	Isoflavonoids	Isoflavans	C15567	Biosynthesis of other secondary metabolites; Global and overview maps		HMDB0304047	BioDeepDB	MSI_level1	pos
M155T131	Diethylphosphate	155.045	131.1	154.039	10.126	C4H11O4P	[M+H]+	Organic phosphoric acids and derivatives	Phosphate esters	C06608	Xenobiotics biodegradation and metabolism	598-02-7	HMDB0012209	BioDeepDB	MSI_level1	pos
M126T39	Imidazolone acetate	126.041	39.3	142.038	10.132	C5H6N2O3	[M-OH+H]+			C05133	Amino acid metabolism; Global and overview maps			BioDeepDB	MSI_level1	pos
M153T447	D-Arabitol	153.077	447.1	152.068	10.148	C5H12O5	[M+H]+	Organooxygen compounds	Carbohydrates and carbohydrate conjugates	C01904	Carbohydrate metabolism; Global and overview maps	488-82-4	HMDB0000568	BioDeepDB	MSI_level1	pos
M327T388	Oryzalexin E	327.233	388.2	304.24	10.274	C20H32O2	[M+Na]+	Phenanthrenes and derivatives	Hydrophenanthrenes	C21561	Global and overview maps; Metabolism of terpenoids and polyketides	150943-96-7	HMDB0039702	BioDeepDB	MSI_level1	pos
M601T387	Nostoxanthin	601.431	387.1	600.418	10.286	C40H56O4	[M+H]+			C16284	Metabolism of terpenoids and polyketides	29307-44-6		BioDeepDB	MSI_level1	pos
M286T199	(S)-Nor Laudanine	286.177	199.3	329.163	10.295	C19H23NO4	[M-CO2+H]+			C21630	Biosynthesis of other secondary metabolites; Global and overview maps	1206614-00-7		BioDeepDB	MSI_level1	pos
M335T358	3beta-Hydroxy-4alpha-methylsteroid-4beta-carboxylate	335.22	358.2	334.251	10.365	C21H34O3	[M+H]+			C22106				BioDeepDB	MSI_level1	pos
M141T36	Phosphonoacetate	140.996	36.1	139.987	10.373	C2H5O5P	[M+H]+	Organic phosphonic acids and derivatives	Organic phosphonic acids	C05682	Metabolism of other amino acids; Global and overview maps	36983-81-0	HMDB0004110	BioDeepDB	MSI_level1	pos
M183T129	3-(4-hydroxyphenyl)lactate	183.063	129.1	182.058	10.829	C9H10O4	[M+H]+	Phenylpropanoic acids		C03672		306-23-0	HMDB0000755	BioDeepDB	MSI_level1	pos
M298T98	Geranyl-PP	298.097	98.3	314.068	10.866	C10H20O7P2	[M-NH3+H]+	Prenol lipids	Isoprenoid phosphates	C00341	Chemical structure transformation maps; Metabolism of cofactors and vitamins; Global and overview maps; Metabolism of terpenoids and polyketides	763-10-0	HMDB0001285	BioDeepDB	MSI_level1	pos
M300T227_2	protoemetine	300.199	226.7	317.199	11.011	C19H27NO3	[M-H2O+H]+			C11816	Chemical structure transformation maps; Biosynthesis of other secondary metabolites; Global and overview maps	549-91-7		BioDeepDB	MSI_level1	pos
M346T151	9,11alpha-Epoxypregn-4-ene-3,20-dione	346.234	150.6	328.204	11.146	C21H28O3	[M+NH4]+			C04379				BioDeepDB	MSI_level1	pos
M142T34	2-Maleylacetate	141.983	33.7	158.022	11.211	C6H6O5	[M-OH+H]+	Keto acids and derivatives	Medium-chain keto acids and derivatives	C02222	Xenobiotics biodegradation and metabolism; Global and overview maps	24740-88-3	HMDB0060348	BioDeepDB	MSI_level1	pos
M551T369	Rhodopinal	551.418	368.9	568.428	11.278	C40H56O2	[M-H2O+H]+			C16270	Metabolism of terpenoids and polyketides			BioDeepDB	MSI_level1	pos
M389T230	Tamoxifen	389.254	230.2	371.225	11.375	C26H29NO	[M+NH4]+	Stilbenes		C07108	Xenobiotics biodegradation and metabolism	10540-29-1	HMDB0014813	BioDeepDB	MSI_level1	pos
M395T435	4,4-Dimethyl-5a-cholesta-8,24-dien-3-b-ol	395.372	434.8	412.37	11.616	C29H48O	[M-H2O+H]+	Prenol lipids	Triterpenoids	C05108	Lipid metabolism; Global and overview maps	7448-02-4	HMDB0001286	BioDeepDB	MSI_level1	pos
M329T347_2	10beta-hydroxytaxa-4(20),11-dien-5alpha-yl acetate	329.251	346.9	346.251	11.867	C22H34O3	[M-H2O+H]+			C11898	Global and overview maps; Metabolism of terpenoids and polyketides	337515-55-6		BioDeepDB	MSI_level1	pos
M203T49	alpha,beta-Didehydrotryptophan	203.053	48.7	202.074	11.881	C11H10N2O2	[M+H]+			C06732		57361-88-3		BioDeepDB	MSI_level1	pos
M567T436_1	3-hydroxyechinenone	567.413	435.5	566.412	12.222	C40H54O2	[M+H]+			C15966	Global and overview maps; Metabolism of terpenoids and polyketides	4481-36-1		BioDeepDB	MSI_level1	pos
M279T77	Pantetheine	279.134	77.2	278.13	12.53	C11H22N2O4S	[M+H]+	Carboxylic acids and derivatives	Amino acids, peptides, and analogues	C00831	Metabolism of cofactors and vitamins; Biosynthesis of other secondary metabolites; Global and overview maps	496-65-1	HMDB0003426	BioDeepDB	MSI_level1	pos
M300T227_1	Pisiferic acid	300.181	227.2	316.204	12.53	C20H28O3	[M-NH3+H]+			C09163	Global and overview maps; Metabolism of terpenoids and polyketides	67494-15-9		BioDeepDB	MSI_level1	pos
M519T281_1	6'-Malonylgenistin	519.12	280.9	518.106	12.882	C24H22O13	[M+H]+	Isoflavonoids	Isoflavonoid O-glycosides	C16192	Biosynthesis of other secondary metabolites	51011-05-3	HMDB0029529	BioDeepDB	MSI_level1	pos
M611T240	Hesperetin 7-neohesperidoside	611.189	240.1	610.19	12.987	C28H34O15	[M+H]+	Cyclobutane lignans		C09806	Biosynthesis of other secondary metabolites	13241-33-3	HMDB0030748	BioDeepDB	MSI_level1	pos
M152T40_2	Nalpha-Methylhistidine	152.036	39.8	169.085	13.039	C7H11N3O2	[M-H2O+H]+			C03298		24886-03-1		BioDeepDB	MSI_level1	pos
M522T395	7,8-Dihydro-beta-carotene	522.428	394.5	538.454	13.311	C40H58	[M-NH3+H]+			C16291	Metabolism of terpenoids and polyketides	58218-99-8		BioDeepDB	MSI_level1	pos
M309T387	11-cis-Retinol	309.223	387.4	286.23	13.344	C20H30O	[M+Na]+	Prenol lipids	Retinoids	C00899	Metabolism of cofactors and vitamins	22737-96-8	HMDB0006216	BioDeepDB	MSI_level1	pos
M178T57	Caffeine	178.059	57.1	194.08	13.475	C8H10N4O2	[M-NH3+H]+			C07481	Chemical structure transformation maps; Biosynthesis of other secondary metabolites; Global and overview maps	114303-55-8	HMDB01847	BioDeepDB	MSI_level1	pos
M397T444	beta-Sitosterol	397.377	443.7	414.386	13.479	C29H50O	[M-H2O+H]+	Steroids and steroid derivatives	Stigmastanes and derivatives	C01753	Lipid metabolism; Chemical structure transformation maps; Global and overview maps	76772-70-8	HMDB0000852	BioDeepDB	MSI_level1	pos
M142T40_2	phosphonoacetaldehyde	142.052	39.5	123.993	13.595	C2H5O4P	[M+NH4]+	Organic phosphonic acids and derivatives	Organic phosphonic acids	C03167	Metabolism of other amino acids; Biosynthesis of other secondary metabolites; Global and overview maps	16051-76-6	HMDB0256485	BioDeepDB	MSI_level1	pos
M291T323	(13E)-Labda-7,13-dien-15-ol	291.272	323.3	290.261	13.638	C20H34O	[M+H]+			C20158	Global and overview maps; Metabolism of terpenoids and polyketides			BioDeepDB	MSI_level1	pos
M405T386	SCHEMBL16226521	405.258	386.2	404.365	13.91	C27H48O2	[M+H]+			C05424				BioDeepDB	MSI_level1	pos
M237T135	Amidino-3-keto-scyllo-inosamine	237.123	135.1	219.086	14.161	C7H13N3O5	[M+NH4]+			C04673	Biosynthesis of other secondary metabolites; Global and overview maps			BioDeepDB	MSI_level1	pos
M155T48	Imidazole pyruvate	155.043	48.4	154.038	14.299	C6H6N2O3	[M+H]+			C03277	Amino acid metabolism; Global and overview maps	2504-83-8		BioDeepDB	MSI_level1	pos
M151T40	(±)-Furaneol	151.034	39.8	128.047	14.318	C6H8O3	[M+Na]+	Dihydrofurans	Furanones	C20717		192466-95-8	HMDB0040594	BioDeepDB	MSI_level1	pos
M299T275	Selagin	299.059	274.6	316.058	14.34	C16H12O7	[M-H2O+H]+			C19739			HMDB0124865	BioDeepDB	MSI_level1	pos
M369T79	Averufin	369.091	79.1	368.09	14.563	C20H16O7	[M+H]+			C20574	Biosynthesis of other secondary metabolites; Global and overview maps	14016-29-6		BioDeepDB	MSI_level1	pos
M423T397_1	diapolycopene	423.308	396.7	400.313	14.636	C30H40	[M+Na]+			C19797	Metabolism of terpenoids and polyketides			BioDeepDB	MSI_level1	pos
M302T237	Boldione	302.207	237.4	284.178	14.711	C19H24O2	[M+NH4]+	Steroids and steroid derivatives	Androstane steroids	C20144	Xenobiotics biodegradation and metabolism; Global and overview maps	897-06-3	HMDB0003422	BioDeepDB	MSI_level1	pos
M343T382	3a,20b-Pregnanediol	343.266	382.4	320.272	14.752	C21H36O2	[M+Na]+	Steroids and steroid derivatives	Pregnane steroids	C05484	Lipid metabolism; Global and overview maps	883879-68-3	HMDB0002156	BioDeepDB	MSI_level1	pos
M254T243	2-(4-methylthio)butylmalate	254.102	243	236.072	14.821	C9H16O5S	[M+NH4]+			C17218	Biosynthesis of other secondary metabolites; Global and overview maps			BioDeepDB	MSI_level1	pos
M579T239_1	Pelargonidin 3-sophoroside	579.156	238.5	595.166	14.823	C27H31O15+	[M-NH3+H]+			C16305	Biosynthesis of other secondary metabolites	34365-81-6		BioDeepDB	MSI_level1	pos
M380T322_1	episterone	380.314	321.9	396.339	15.316	C28H44O	[M-NH3+H]+			C22122	Lipid metabolism; Global and overview maps			BioDeepDB	MSI_level1	pos
M268T264_1	2-(5-methylthio)pentylmalate	268.117	263.6	250.087	15.348	C10H18O5S	[M+NH4]+			C17222	Biosynthesis of other secondary metabolites; Global and overview maps			BioDeepDB	MSI_level1	pos
M523T355_2	Mycinamicin VIII	523.366	354.6	505.34	15.564	C29H47NO6	[M+NH4]+			C15684				BioDeepDB	MSI_level1	pos
M318T214	2-Methoxyestrone	318.201	214.3	300.173	15.59	C19H24O3	[M+NH4]+	Steroids and steroid derivatives	Estrane steroids	C05299	Lipid metabolism	362-08-3	HMDB0000010	BioDeepDB	MSI_level1	pos
M288T217	Capsaicin	288.191	217.3	305.199	15.596	C18H27NO3	[M-H2O+H]+	Phenols	Methoxyphenols	C06866	Chemical structure transformation maps; Biosynthesis of other secondary metabolites; Global and overview maps; Sensory system	404-86-4	HMDB0002227	BioDeepDB	MSI_level1	pos
M154T116	Dopamine	154.052	115.6	153.079	15.79	C8H11NO2	[M+H]+	Phenols	Benzenediols	C03758	Nervous system; Signal transduction; Digestive system; Endocrine system; Neurodegenerative disease; Biosynthesis of other secondary metabolites; Signaling molecules and interaction; Amino acid metabolism; Substance dependence; Cellular community - eukaryotes; Chemical structure transformation maps; Global and overview maps	62-31-7	HMDB0000073	BioDeepDB	MSI_level1	pos
M226T114	2-(2-Methylthio)ethylmalate	226.071	113.9	208.041	16.223	C7H12O5S	[M+NH4]+			C17210	Biosynthesis of other secondary metabolites; Global and overview maps	119222-76-3		BioDeepDB	MSI_level1	pos
M224T42	3-(1-Carboxyvinyloxy)anthranilate	224.052	41.7	223.048	16.276	C10H9NO5	[M+H]+			C19686	Global and overview maps; Metabolism of terpenoids and polyketides			BioDeepDB	MSI_level1	pos
M233T91	Abscisic alcohol	233.15	91.1	250.157	16.288	C15H22O3	[M-H2O+H]+	Prenol lipids	Sesquiterpenoids	C13456	Metabolism of terpenoids and polyketides	113472-20-1	HMDB0039635	BioDeepDB	MSI_level1	pos
M155T258	Hydroxyisocaproic acid	155.07	257.8	132.079	16.374	C6H12O3	[M+Na]+	Fatty Acyls	Fatty acids and conjugates			13748-90-8	HMDB0000746	BioDeepDB	MSI_level1	pos
M167T127	7-Methylxanthine	167.054	126.8	166.049	16.462	C6H6N4O2	[M+H]+	Imidazopyrimidines	Purines and purine derivatives	C16353	Biosynthesis of other secondary metabolites; Global and overview maps	552-62-5	HMDB0001991	BioDeepDB	MSI_level1	pos
M145T270_2	2-dehydro-3-deoxy-L-rhamnonate	145.047	269.5	162.053	16.77	C6H10O5	[M-H2O+H]+			C03979	Carbohydrate metabolism; Global and overview maps			BioDeepDB	MSI_level1	pos
M129T40	Oxoglutaric acid	129.02	39.8	146.022	16.788	C5H6O5	[M-H2O+H]+	Keto acids and derivatives	Gamma-keto acids and derivatives	C00026	Cancer: overview; Metabolism of other amino acids; Signal transduction; Nervous system; Endocrine system; Excretory system; Carbohydrate metabolism; Digestive system; Xenobiotics biodegradation and metabolism; Amino acid metabolism; Chemical structure transformation maps; Global and overview maps	328-50-7	HMDB0000208	BioDeepDB	MSI_level1	pos
M167T270	3-(3-hydroxyphenyl)propionate	167.054	269.5	166.063	17.06	C9H10O3	[M+H]+	Phenylpropanoic acids		C11457	Amino acid metabolism; Global and overview maps	621-54-5	HMDB0000375	BioDeepDB	MSI_level1	pos
M294T383	(9R,10E,12Z,15Z)-9-hydroperoxyoctadeca-10,12,15-trienoic acid	294.214	383.3	310.214	17.111	C18H30O4	[M-OH+H]+			C19936		67597-25-5		BioDeepDB	MSI_level1	pos
M298T411	9,10-Epoxy-18-hydroxy-octadecanoic acid	298.245	410.9	314.246	17.21	C18H34O4	[M-OH+H]+	Fatty Acyls	Fatty acids and conjugates	C19620	Lipid metabolism	3233-92-9	HMDB0302107	BioDeepDB	MSI_level1	pos
M346T294_1	Aurachin D	346.259	294.3	363.256	17.293	C25H33NO	[M-H2O+H]+			C10641	Biosynthesis of other secondary metabolites; Global and overview maps	123631-75-4		BioDeepDB	MSI_level1	pos
M167T80	FAMP	167.09	80	166.085	17.556	C7H10N4O	[M+H]+			C19872	Metabolism of cofactors and vitamins; Global and overview maps; Membrane transport	1886-34-6		BioDeepDB	MSI_level1	pos
M272T227	(R)-Higenamine	272.133	227	271.121	17.589	C16H17NO3	[M+H]+	Isoquinolines and derivatives	Benzylisoquinolines	C06346		106032-53-5	HMDB0033103	BioDeepDB	MSI_level1	pos
M173T73	Bromobenzene-2,3-oxide	172.957	72.9	171.952	17.637	C6H5BrO	[M+H]+	Epoxides		C14840	Xenobiotics biodegradation and metabolism	71942-12-6	HMDB0060446	BioDeepDB	MSI_level1	pos
M247T98	Acetyl-N-formyl-5-methoxykynurenamine	247.128	97.7	264.111	18.061	C13H16N2O4	[M-H2O+H]+	Organooxygen compounds	Carbonyl compounds	C05642	Amino acid metabolism	52450-38-1	HMDB0004259	BioDeepDB	MSI_level1	pos
M388T220	ST 24_3;O5	388.254	220.3	404.256	18.279	C24H36O5	[M-OH+H]+			C15568		13587-11-6	HMDB0000447	BioDeepDB	MSI_level1	pos
M357T247	alpha-Hydroxy-N-desmethyltamoxifen	357.216	247	373.204	19.024	C25H27NO2	[M-OH+H]+	Stilbenes		C16549	Xenobiotics biodegradation and metabolism	162070-61-3	HMDB0060668	BioDeepDB	MSI_level1	pos
M786T388	Menaquinone-9	785.638	388	784.616	19.253	C56H80O2	[M+H]+			C21526		523-39-7		BioDeepDB	MSI_level1	pos
M278T365	6,8-Dimethyl-6,7-didehydroergoline	278.247	364.6	239.155	19.647	C16H19N2+	[M+K]+			C20409	Biosynthesis of other secondary metabolites; Global and overview maps			BioDeepDB	MSI_level1	pos
M522T379	Neurosporene	522.363	378.5	538.454	19.757	C40H58	[M-NH3+H]+	Prenol lipids	Tetraterpenoids	C05431	Global and overview maps; Metabolism of terpenoids and polyketides	502-64-7	HMDB0003114	BioDeepDB	MSI_level1	pos
M293T291	Estrone	293.151	291.2	270.162	0.028	C18H22O2	[M+Na]+	Steroids and steroid derivatives	Estrane steroids	C00468	Lipid metabolism; Target-based classification: Nuclear receptors; Global and overview maps; Endocrine system	19973-76-3	HMDB0000145	MoNA	MSI_level2	pos
M272T327	Arginylproline	272.258	327	271.164	0.029	C11H21N5O3	[M+H]+	Carboxylic acids and derivatives	Amino acids, peptides, and analogues			2418-69-1	HMDB0028717	mzVault	MSI_level2	pos
M328T380	De-O-methylsterigmatocystin	328.321	379.9	310.048	0.03	C17H10O6	[M+NH4]+	Sterigmatocystins		C03683	Biosynthesis of other secondary metabolites; Global and overview maps	30461-65-5	HMDB0033657	HMDB	MSI_level2	pos
M242T83	Mukonidine	242.066	83.4	241.074	0.046	C14H11NO3	[M+H]+	Indoles and derivatives	Carbazoles			24949-00-6	HMDB0030214	mzVault	MSI_level2	pos
M205T407	Tetraglyme	205.086	406.7	222.147	0.077	C10H22O5	[M-H2O+H]+	Organooxygen compounds	Ethers				HMDB0258894	HMDB	MSI_level2	pos
M219T299	8-Hydroxy-2-methoxy-6-methyl-1,4-naphthoquinone	219.065	298.8	218.058	0.08	C12H10O4	[M+H]+	Naphthalenes	Naphthoquinones			1589-92-0	HMDB0030769	HMDB	MSI_level2	pos
M342T384	(Z)-15-Oxo-11-eicosenoic acid	342.264	384.4	324.266	0.08	C20H36O3	[M+NH4]+	Fatty Acyls	Fatty acids and conjugates			182145-55-7	HMDB0029797	mzVault	MSI_level2	pos
M189T224	6-Hydroxymethylherniarin	189.127	224.3	206.058	0.083	C11H10O4	[M-H2O+H]+					117597-79-2	HMDB0136784	mzVault	MSI_level2	pos
M195T307	N,N-dimethylindoliumolate	195.149	307.4	177.079	0.085	C10H11NO2	[M+NH4]+	Indoles and derivatives					HMDB0060063	HMDB	MSI_level2	pos
M181T81	(2E,4E)-2,7-Dimethyl-2,4-octadienedioic acid	181.086	81.3	198.089	0.087	C10H14O4	[M-H2O+H]+	Fatty Acyls	Fatty acids and conjugates			110107-15-8	HMDB0034099	HMDB	MSI_level2	pos
M194T277	4-(4-chlorophenyl)-4-hydroxypiperidine	194.045	276.9	211.076	0.094	C11H14ClNO	[M-H2O+H]+	Piperidines	Phenylpiperidines			39512-49-7	HMDB0060902	mzVault	MSI_level2	pos
M160T51	1,N6-Ethenoadenine	160.097	51	159.054	0.095	C7H5N5	[M+H]+	Imidazopyrimidines	Purines and purine derivatives			13875-63-3	HMDB0244259	mzVault	MSI_level2	pos
M360T321	Triglochinin	360.274	321.5	359.085	0.099	C14H17NO10	[M+H]+	Organooxygen compounds	Carbohydrates and carbohydrate conjugates	C08342		28876-11-1	HMDB0030934	HMDB	MSI_level2	pos
M175T218	2-Propylglutaric acid	175.148	218.2	174.089	0.11	C8H14O4	[M+H]+	Fatty Acyls	Fatty acids and conjugates	C16658	Xenobiotics biodegradation and metabolism	32806-62-5	HMDB0060684	mzVault	MSI_level2	pos
M111T50	4-Amino-4-cyanobutanoic acid	111.055	50.2	128.059	0.124	C5H8N2O2	[M-H2O+H]+			C05715	Metabolism of other amino acids; Global and overview maps	14046-56-1		Metlin	MSI_level2	pos
M295T352	Sterculic acid	295.226	352.3	294.256	0.137	C19H34O2	[M+H]+	Fatty Acyls	Fatty acids and conjugates	C08366	Chemical structure transformation maps	55088-60-3	HMDB0258495	Metlin	MSI_level2	pos
M373T292	2-(4-Allyl-2,6-dimethoxyphenoxy)-1-(3,4-methylenedioxyphenyl)-1-propanol	373.164	291.8	372.157	0.152	C21H24O6	[M+H]+					50354-29-5	HMDB0030826	mzVault	MSI_level2	pos
M195T368	Sequoyitol	195.102	368.1	194.079	0.175	C7H14O6	[M+H]+			C03365		7600-53-5		mzVault	MSI_level2	pos
M187T319	8-Chloroxanthine	187.133	319.2	185.994	0.191	C5H3ClN4O2	[M+H]+	Imidazopyrimidines	Purines and purine derivatives			13548-68-0	HMDB0006039	HMDB	MSI_level2	pos
M189T93	Glycylleucine	189.123	93.4	188.116	0.196	C8H16N2O3	[M+H]+	Carboxylic acids and derivatives	Amino acids, peptides, and analogues	C02155		688-14-2	HMDB0000759	MoNA	MSI_level2	pos
M234T260	Methylphenidate	234.149	259.5	233.142	0.204	C14H19NO2	[M+H]+	Organonitrogen compounds	Amines	C07196		113-45-1	HMDB0014566	Metlin	MSI_level2	pos
M291T398	4-Methylphenyl dodecanoate	291.197	397.5	290.225	0.21	C19H30O2	[M+H]+	Phenol esters				10024-57-4	HMDB0037711	HMDB	MSI_level2	pos
M313T246_2	Oseltamivir	313.212	246.2	312.205	0.234	C16H28N2O4	[M+H]+	Carboxylic acids and derivatives	Amino acids, peptides, and analogues	C08092		196618-13-0	HMDB0014343	MoNA	MSI_level2	pos
M325T383	Cibaric acid	325.237	382.8	324.194	0.235	C18H28O5	[M+H]+	Fatty Acyls	Lineolic acids and derivatives			130523-93-2	HMDB0038580	HMDB	MSI_level2	pos
M195T359	Carvyl acetate	195.138	358.9	194.131	0.26	C12H18O2	[M+H]+	Prenol lipids	Monoterpenoids			7053-79-4	HMDB0038046	HMDB	MSI_level2	pos
M237T84_1	Procaine	237.123	84.2	236.152	0.266	C13H20N2O2	[M+H]+	Benzene and substituted derivatives	Benzoic acids and derivatives	C07375		59-46-1	HMDB0014859	MoNA	MSI_level2	pos
M182T81	Trimethylpropylpyrazine	182.118	81	164.131	0.271	C10H16N2	[M+NH4]+	Diazines	Pyrazines			92233-82-4	HMDB0040001	HMDB	MSI_level2	pos
M625T248_2	Hesperidin methylchalcone	625.177	248.1	624.205	0.314	C29H36O15	[M+H]+	Flavonoids	Flavonoid glycosides				HMDB0253112	HMDB	MSI_level2	pos
M114T196	(S)-Homostachydrine	114.091	195.5	157.11	0.316	C8H15NO2	[M-CO2+H]+	Carboxylic acids and derivatives	Amino acids, peptides, and analogues	C08283		1195-94-4	HMDB0033433	HMDB	MSI_level2	pos
M207T307	Aceteugenol	207.101	306.7	206.094	0.318	C12H14O3	[M+H]+			C14567		93-28-7	HMDB0034122	HMDB	MSI_level2	pos
M158T69	3-Methylcrotonylglycine	158.118	68.9	157.074	0.32	C7H11NO3	[M+H]+	Carboxylic acids and derivatives	Amino acids, peptides, and analogues	C20828		33008-07-0	HMDB0000459	mzVault	MSI_level2	pos
M219T66	4-Methylcatechol sulfate	219.134	65.9	217.989	0.332	C7H6O6S	[M+H]+	Organic sulfuric acids and derivatives	Arylsulfates				HMDB0242166	mzVault	MSI_level2	pos
M215T73	Valylaspartic acid	215.103	73.4	232.106	0.335	C9H16N2O5	[M-H2O+H]+	Carboxylic acids and derivatives	Amino acids, peptides, and analogues			20556-16-5	HMDB0029123	HMDB	MSI_level2	pos
M196T173	6-Hydroxy-3-succinoylpyridine	196.06	172.7	195.053	0.348	C9H9NO4	[M+H]+			C19631	Metabolism of cofactors and vitamins; Global and overview maps	15873-27-5		mzVault	MSI_level2	pos
M196T265	N-acetyl-5-aminosalicylic acid	196.06	265	195.053	0.348	C9H9NO4	[M+H]+	Benzene and substituted derivatives	Benzoic acids and derivatives			51-59-2	HMDB0060602	HMDB	MSI_level2	pos
M227T268	Tsuzuic acid	227.128	267.6	226.193	0.349	C14H26O2	[M+H]+	Fatty Acyls	Fatty acids and conjugates			7089-44-3	HMDB0005051	HMDB	MSI_level2	pos
M227T238	1,1-Diethoxy-3,7-dimethyl-2,6-octadiene	227.128	238.4	226.193	0.349	C14H26O2	[M+H]+	Prenol lipids	Monoterpenoids			7492-66-2	HMDB0040228	mzVault	MSI_level2	pos
M298T295	Lansamide 3	298.128	295.2	297.136	0.362	C18H19NO3	[M+H]+	Stilbenes				211504-98-2	HMDB0034591	HMDB	MSI_level2	pos
M132T49	Muscimol	132.077	49.3	114.043	0.371	C4H6N2O2	[M+NH4]+	Organonitrogen compounds	Amines	C08311		2763-96-4	HMDB0254955	HMDB	MSI_level2	pos
M231T92	Capryloylcholine	231.17	92.3	230.212	0.387	C13H28NO2+	[M+H]+	Organonitrogen compounds	Quaternary ammonium salts				HMDB0013225	HMDB	MSI_level2	pos
M231T216	Naproxen	231.17	216	230.094	0.387	C14H14O3	[M+H]+	Naphthalenes		C01517		131991-52-1	HMDB0001923	HMDB	MSI_level2	pos
M231T111	Isoleucyl-Valine	231.17	110.9	230.163	0.387	C11H22N2O3	[M+H]+	Carboxylic acids and derivatives	Amino acids, peptides, and analogues				HMDB0028920	HMDB	MSI_level2	pos
M231T146	Hydroxyprolyl-Valine	231.17	145.9	230.127	0.387	C10H18N2O4	[M+H]+	Carboxylic acids and derivatives	Amino acids, peptides, and analogues				HMDB0028876	HMDB	MSI_level2	pos
M216T308	Ethyl butylacetylaminopropionate	216.16	308	215.152	0.407	C11H21NO3	[M+H]+	Carboxylic acids and derivatives	Carboxylic acid derivatives	C18830		52304-36-6	HMDB0246904	MoNA	MSI_level2	pos
M295T201	Leucyl-Tyrosine	295.165	201.4	294.158	0.426	C15H22N2O4	[M+H]+	Carboxylic acids and derivatives	Amino acids, peptides, and analogues			19659-00-8	HMDB0028941	HMDB	MSI_level2	pos
M382T68_1	cis-Zeatin-7-N-glucoside	382.171	68	381.165	0.431	C16H23N5O6	[M+H]+	Organooxygen compounds	Carbohydrates and carbohydrate conjugates	C16443	Global and overview maps; Metabolism of terpenoids and polyketides	823188-69-8	HMDB0012201	mzVault	MSI_level2	pos
M193T323	(R)-Shinanolone	193.086	323.2	192.079	0.432	C11H12O3	[M+H]+	Tetralins					HMDB0030580	HMDB	MSI_level2	pos
M284T229	8-Hydroxy-deoxyguanosine	284.185	229.5	283.092	0.441	C10H13N5O5	[M+H]+	Purine nucleosides	Purine 2'-deoxyribonucleosides			88847-89-6	HMDB0003333	mzVault	MSI_level2	pos
M188T422	2,4,6-Trihydroxybenzoic acid	188.128	422	170.022	0.453	C7H6O5	[M+NH4]+	Benzene and substituted derivatives	Benzoic acids and derivatives			83-30-7	HMDB0029649	mzVault	MSI_level2	pos
M221T334	Nerolidyl acetate	221.154	334.3	264.209	0.459	C17H28O2	[M-CO2+H]+	Prenol lipids	Sesquiterpenoids			2306-78-7	HMDB0039630	HMDB	MSI_level2	pos
M126T144	4-Ethyl-2,5-dimethyloxazole	126.091	143.6	125.084	0.507	C7H11NO	[M+H]+	Azoles	Oxazoles			30408-61-8	HMDB0037866	HMDB	MSI_level2	pos
M217T327	6-(3,4-Methylenedioxyphenyl)-3,5-hexadien-2-one	217.086	326.5	216.079	0.537	C13H12O3	[M+H]+	Benzodioxoles				17172-93-9	HMDB0032035	HMDB	MSI_level2	pos
M209T238	(5alpha,8beta,9beta)-5,9-Epoxy-3,6-megastigmadien-8-ol	209.117	238.1	208.146	0.55	C13H20O2	[M+H]+	Benzopyrans				69927-26-0	HMDB0034672	HMDB	MSI_level2	pos
M291T325	FA 20_2	291.195	325	308.272	0.55	C20H36O2	[M-H2O+H]+			C16525	Lipid metabolism	2091-39-6	HMDB0005060	HMDB	MSI_level2	pos
M209T211	1,2-Diphenylcyclobutane	209.117	210.8	208.125	0.55	C16H16	[M+H]+	Stilbenes		C14467		20071-09-4	HMDB0031821	HMDB	MSI_level2	pos
M209T265	Carvyl propionate	209.117	264.8	208.146	0.55	C13H20O2	[M+H]+	Prenol lipids	Monoterpenoids			97-45-0	HMDB0038047	HMDB	MSI_level2	pos
M291T362	3-Polyprenyl-4,5-dihydroxybenzoate	291.195	361.8	290.152	0.553	C17H22O4	[M+H]+	Benzene and substituted derivatives	Benzoic acids and derivatives				HMDB0060380	HMDB	MSI_level2	pos
M211T257	Phosphocreatinine	211.181	257.1	193.025	0.56	C4H8N3O4P	[M+NH4]+	Carboxylic acids and derivatives	Amino acids, peptides, and analogues			5786-71-0	HMDB0041624	HMDB	MSI_level2	pos
M324T424	Stearoylglycine	324.289	423.8	341.293	0.585	C20H39NO3	[M-H2O+H]+	Carboxylic acids and derivatives	Amino acids, peptides, and analogues			158305-64-7	HMDB0013308	HMDB	MSI_level2	pos
M324T374	Linoleoyl ethanolamide	324.289	373.8	323.282	0.588	C20H37NO2	[M+H]+	Organonitrogen compounds	Amines			68171-52-8	HMDB0012252	HMDB	MSI_level2	pos
M228T338	Tetradec-2-enal	228.269	337.9	210.198	0.598	C14H26O	[M+NH4]+	Fatty Acyls	Fatty aldehydes			51534-36-2	HMDB0032525	mzVault	MSI_level2	pos
M219T290	Calamensesquiterpinenol	219.174	290	236.178	0.601	C15H24O2	[M-H2O+H]+	Organooxygen compounds	Alcohols and polyols			156158-90-6	HMDB0033104	HMDB	MSI_level2	pos
M113T47	1,4-Diazabicyclo[2.2.2]octane	112.896	47.2	112.1	0.615	C6H12N2	[M+H]+	Diazinanes	Piperazines			88935-43-7	HMDB0244208	HMDB	MSI_level2	pos
M209T263	Genipin	209.081	262.8	226.084	0.626	C11H14O5	[M-H2O+H]+	Prenol lipids	Monoterpenoids	C09780		1202641-87-9	HMDB0035830	MoNA	MSI_level2	pos
M132T67	2-Amino-4-oxopentanoate	132.066	67.4	131.058	0.63	C5H9NO3	[M+H]+			C03341	Global and overview maps	772325-69-6		Metlin	MSI_level2	pos
M217T72	Canavalmine	217.155	72.4	216.231	0.638	C11H28N4	[M+H]+	Organonitrogen compounds	Amines			70862-15-6	HMDB0039429	HMDB	MSI_level2	pos
M321T390	Oryzalide A	321.242	390.1	320.199	0.649	C19H28O4	[M+H]+	Prenol lipids	Terpene lactones			128500-67-4	HMDB0037591	HMDB	MSI_level2	pos
M224T168	Norketamine	224.055	167.9	223.076	0.655	C12H14ClNO	[M+H]+	Benzene and substituted derivatives	Halobenzenes			65329-10-4	HMDB0060549	HMDB	MSI_level2	pos
M224T234	Dumetorine	224.055	233.7	223.157	0.655	C13H21NO2	[M+H]+	Pyrans	Pyranones and derivatives			96552-67-9	HMDB0030268	mzVault	MSI_level2	pos
M308T281	Betaxolol	308.222	280.8	307.215	0.677	C18H29NO3	[M+H]+	Phenols	Tyrosols and derivatives	C75987		108008-51-1	HMDB0014341	Metlin	MSI_level2	pos
M242T253	Hexadecylamine	242.154	253.4	241.277	0.69	C16H35N	[M+H]+	Organonitrogen compounds	Amines			1191245-82-5	HMDB0243891	mzVault	MSI_level2	pos
M261T352	11beta-Hydroxytestosterone	261.221	351.9	304.204	0.69	C19H28O3	[M-CO2+H]+	Steroids and steroid derivatives	Androstane steroids	C15306		1816-85-9	HMDB0012533	HMDB	MSI_level2	pos
M167T245	Methylnoradrenaline	167.034	244.6	183.09	0.702	C9H13NO3	[M-NH3+H]+	Benzene and substituted derivatives	Phenylpropanes	C17925		6539-57-7	HMDB0002832	HMDB	MSI_level2	pos
M116T50_1	4-Amino-2-methylenebutanoic acid	116.034	49.6	115.063	0.703	C5H9NO2	[M+H]+	Carboxylic acids and derivatives	Amino acids, peptides, and analogues			65370-67-4	HMDB0030409	HMDB	MSI_level2	pos
M372T316	Prostaglandin F2alpha	372.275	315.5	354.241	0.707	C20H34O5	[M+NH4]+	Fatty Acyls	Eicosanoids	C00639	Nervous system; Signal transduction; Digestive system; Endocrine system; Lipid metabolism; Signaling molecules and interaction; Global and overview maps	551-11-1	HMDB0001139	mzVault	MSI_level2	pos
M212T76	N-Hydroxylorcaserin	212.055	76	211.076	0.722	C11H14ClNO	[M+H]+	Benzazepines					HMDB0060844	HMDB	MSI_level2	pos
M309T312	Avocadyne 2-acetate	309.206	312.4	326.246	0.726	C19H34O4	[M-H2O+H]+	Fatty Acyls	Fatty alcohols			37139-04-1	HMDB0031047	mzVault	MSI_level2	pos
M277T302	5-Heptyl-2-furanheptanoic acid	277.216	302.3	294.219	0.742	C18H30O3	[M-H2O+H]+	Fatty Acyls	Fatty acids and conjugates				HMDB0112093	mzVault	MSI_level2	pos
M368T271_1	Persicaxanthin	368.211	270.6	384.266	0.746	C25H36O3	[M-NH3+H]+	Prenol lipids	Diterpenoids			80952-82-5	HMDB0034952	mzVault	MSI_level2	pos
M262T70	flumequine	262.071	70.1	261.08	0.748	C14H12FNO3	[M+H]+			C75146		42835-25-6		MoNA	MSI_level2	pos
M342T300	napelline	342.243	299.7	359.246	0.753	C22H33NO3	[M-H2O+H]+			C08700		5008-52-6		MoNA	MSI_level2	pos
M149T279	Pentylbenzene	149.096	279	148.125	0.76	C11H16	[M+H]+	Benzene and substituted derivatives				538-68-1	HMDB0059834	HMDB	MSI_level2	pos
M194T203	Methyl hippurate	194.117	202.6	193.074	0.77	C10H11NO3	[M+H]+	Carboxylic acids and derivatives	Amino acids, peptides, and analogues			4639-10-5	HMDB0000859	HMDB	MSI_level2	pos
M211T365	2-Methoxy-4-(4-methyl-1,3-dioxolan-2-yl)phenol	211.133	365	210.089	0.778	C11H14O4	[M+H]+	Phenols	Methoxyphenols			68527-74-2	HMDB0036199	mzVault	MSI_level2	pos
M104T39	3-Aminobutanoic acid	104.034	39	103.063	0.784	C4H9NO2	[M+H]+	Carboxylic acids and derivatives	Amino acids, peptides, and analogues			167222-96-0	HMDB0031654	HMDB	MSI_level2	pos
M356T412	FA 22_1	356.352	412.5	338.318	0.81	C22H42O2	[M+NH4]+			C08316	Lipid metabolism	112-86-7	HMDB0002068	mzVault	MSI_level2	pos
M208T230	4-amino-4-deoxychorismate	208.061	229.8	225.064	0.812	C10H11NO5	[M-H2O+H]+	Carboxylic acids and derivatives	Dicarboxylic acids and derivatives	C11355	Metabolism of cofactors and vitamins; Global and overview maps	133442-18-9	HMDB0304170	Metlin	MSI_level2	pos
M268T277_1	Sulfisoxazole	268.17	276.9	267.068	0.813	C11H13N3O3S	[M+H]+	Benzene and substituted derivatives	Benzenesulfonamides	C07318		127-69-5	HMDB0014408	HMDB	MSI_level2	pos
M147T225	Quinovose	147.117	224.7	164.068	0.816	C6H12O5	[M-H2O+H]+			C02522		7658-08-4		mzVault	MSI_level2	pos
M248T266	Pyridoxal 5'-phosphate	248.165	266.3	247.025	0.818	C8H10NO6P	[M+H]+	Pyridines and derivatives	Pyridine carboxaldehydes	C00018	Metabolism of cofactors and vitamins; Global and overview maps; Digestive system	54-47-7	HMDB0001491	MoNA	MSI_level2	pos
M204T82	Glutamic acid diethyl ester	204.123	82.3	203.116	0.84	C9H17NO4	[M+H]+	Carboxylic acids and derivatives	Amino acids, peptides, and analogues				HMDB0252807	mzVault	MSI_level2	pos
M191T295	4-Nitroquinoline N-oxide	191.143	295	190.038	0.867	C9H6N2O3	[M+H]+	Quinolines and derivatives	Nitroquinolines and derivatives	C03474		52002-25-2	HMDB0246549	HMDB	MSI_level2	pos
M213T294	Butethal	213.149	294.4	212.116	0.875	C10H16N2O3	[M+H]+	Diazines	Pyrimidines and pyrimidine derivatives			77-28-1	HMDB0015442	HMDB	MSI_level2	pos
M277T260	O-Demethylfonsecin	277.191	260.4	276.063	0.883	C14H12O6	[M+H]+	Naphthopyrans	Naphthopyranones				HMDB0033649	HMDB	MSI_level2	pos
M208T236	Luciduline	208.097	235.7	207.162	0.888	C13H21NO	[M+H]+			C09872		21041-42-9		mzVault	MSI_level2	pos
M259T371	Neoabietic acid	259.205	371.3	302.225	0.891	C20H30O2	[M-CO2+H]+			C11889	Global and overview maps; Metabolism of terpenoids and polyketides	471-77-2		mzVault	MSI_level2	pos
M228T394	3-Ethenyl-2,5-dimethyl-4-oxohex-5-en-2-yl acetate	228.195	394.2	210.126	0.891	C12H18O3	[M+NH4]+	Organooxygen compounds	Carbonyl compounds			79507-89-4	HMDB0041573	HMDB	MSI_level2	pos
M166T255	Pseudoephedrine	166.086	255.1	165.115	0.897	C10H15NO	[M+H]+	Benzene and substituted derivatives	Phenylpropanes	C02765	Chemical structure transformation maps; Amino acid metabolism; Global and overview maps	90-82-4	HMDB0001943	Metlin	MSI_level2	pos
M292T241	Actara	292.026	240.5	291.019	0.899	C8H10ClN5O3S	[M+H]+			C18513		153719-23-4		MoNA	MSI_level2	pos
M265T170	Phenylalanylvaline	265.155	170	264.147	0.9	C14H20N2O3	[M+H]+	Carboxylic acids and derivatives	Amino acids, peptides, and analogues			3918-90-9	HMDB0029008	HMDB	MSI_level2	pos
M146T68	L-trans-5-Hydroxy-2-piperidinecarboxylic acid	146.081	68.1	145.074	0.917	C6H11NO3	[M+H]+	Carboxylic acids and derivatives	Amino acids, peptides, and analogues			13096-31-6	HMDB0029426	HMDB	MSI_level2	pos
M179T394	Propofol	179.143	394.4	178.136	0.925	C12H18O	[M+H]+	Benzene and substituted derivatives	Cumenes	C07523		113981-41-2	HMDB0014956	Metlin	MSI_level2	pos
M225T331_2	L-Nicotianine	225.148	330.5	224.08	0.948	C10H12N2O4	[M+H]+	Carboxylic acids and derivatives	Amino acids, peptides, and analogues			19701-79-2	HMDB0029397	HMDB	MSI_level2	pos
M209T255	3-(3-Methoxy-4,5-methylenedioxyphenyl)-2-propen-1-ol	209.154	255.4	208.074	0.949	C11H12O4	[M+H]+	Benzodioxoles				69618-94-6	HMDB0040892	HMDB	MSI_level2	pos
M209T223	3,4-Dimethoxycinnamic acid	209.153	223.5	208.074	0.949	C11H12O4	[M+H]+					1185241-38-6	HMDB0034315	HMDB	MSI_level2	pos
M229T112	Arginylalanine	229.153	111.6	245.149	0.955	C9H19N5O3	[M-OH+H]+	Carboxylic acids and derivatives	Amino acids, peptides, and analogues				HMDB0028702	HMDB	MSI_level2	pos
M223T322	Diethyl phthalic acid	223.097	321.7	222.089	0.982	C12H14O4	[M+H]+	Benzene and substituted derivatives	Benzoic acids and derivatives	C14175		68988-18-1	HMDB0094660	MoNA	MSI_level2	pos
M147T219	4-Hydroxycinnamic acid	147.044	218.6	164.047	0.998	C9H8O3	[M-H2O+H]+	Cinnamic acids and derivatives	Hydroxycinnamic acids and derivatives	C00811	Metabolism of cofactors and vitamins; Biosynthesis of other secondary metabolites; Amino acid metabolism; Chemical structure transformation maps; Global and overview maps	7400-08-0	HMDB0002035	Metlin	MSI_level2	pos
M600T450_2	Diadinoxanthin	600.442	449.6	582.407	1.001	C40H54O3	[M+NH4]+			C19921		18457-54-0		mzVault	MSI_level2	pos
M200T290	1-Tridecene	200.165	290.2	182.203	1.008	C13H26	[M+NH4]+	Unsaturated hydrocarbons	Unsaturated aliphatic hydrocarbons			2437-56-1	HMDB0030930	mzVault	MSI_level2	pos
M146T70	N-Lactoylvaline	146.118	69.6	189.1	1.031	C8H15NO4	[M-CO2+H]+	Carboxylic acids and derivatives	Amino acids, peptides, and analogues			21753-44-6	HMDB0062181	HMDB	MSI_level2	pos
M177T316	3-(4-Isopropylphenyl)propanal	177.127	315.7	176.12	1.045	C12H16O	[M+H]+	Prenol lipids	Monoterpenoids			7775-00-0	HMDB0036171	mzVault	MSI_level2	pos
M124T225	4-Hydroxybenzylamine	124.112	225	123.068	1.046	C7H9NO	[M+H]+	Benzene and substituted derivatives	Phenylmethylamines			696-60-6	HMDB0032578	HMDB	MSI_level2	pos
M235T393	(Z)-alpha-Bergamotenoic acid	235.169	392.7	234.162	1.053	C15H22O2	[M+H]+	Prenol lipids	Monoterpenoids			124439-27-6	HMDB0036392	HMDB	MSI_level2	pos
M198T120	4-Hydroxyphenylpyruvic acid	198.076	120	180.042	1.099	C9H8O4	[M+NH4]+	Benzene and substituted derivatives	Phenylpyruvic acid derivatives	C01179	Metabolism of cofactors and vitamins; Biosynthesis of other secondary metabolites; Metabolism of terpenoids and polyketides; Amino acid metabolism; Chemical structure transformation maps; Global and overview maps	156-39-8	HMDB0000707	HMDB	MSI_level2	pos
M811T390	PC(18_1(11Z)_20_3(8Z,11Z,14Z))	810.602	390.1	809.593	1.111	C46H84NO8P	[M+H]+	Glycerophospholipids	Glycerophosphocholines				HMDB0008080	HMDB	MSI_level2	pos
M226T301	(E)-6,10-Dimethyl-9-methylene-5-undecen-2-one	226.18	300.8	208.183	1.117	C14H24O	[M+NH4]+	Organooxygen compounds	Carbonyl compounds			64854-44-0	HMDB0035862	mzVault	MSI_level2	pos
M249T344	Prenyl glucoside	249.149	344.4	248.126	1.15	C11H20O6	[M+H]+	Fatty Acyls	Fatty acyl glycosides			117861-55-9	HMDB0031876	mzVault	MSI_level2	pos
M435T371	Ximenoylacetone	435.25	371.5	434.412	1.158	C29H54O2	[M+H]+	Organooxygen compounds	Carbonyl compounds				HMDB0035952	HMDB	MSI_level2	pos
M233T49	L-galacto-2-Heptulose	233.063	49.1	210.074	1.159	C7H14O7	[M+Na]+	Organooxygen compounds	Carbohydrates and carbohydrate conjugates	C02076	Energy metabolism; Global and overview maps	29325-35-7	HMDB0029901	Metlin	MSI_level2	pos
M295T178	Aspartame	295.128	178.4	294.122	1.16	C14H18N2O5	[M+H]+	Carboxylic acids and derivatives	Amino acids, peptides, and analogues	C11045	Sensory system	53906-69-7	HMDB0001894	MoNA	MSI_level2	pos
M172T249	Campholenic alcohol	172.133	248.7	154.136	1.163	C10H18O	[M+NH4]+	Prenol lipids	Monoterpenoids			52437-39-5	HMDB0036068	HMDB	MSI_level2	pos
M139T315	3,5,5-Trimethyl-2-cyclohexen-1-one	139.112	314.8	138.104	1.18	C9H14O	[M+H]+	Organooxygen compounds	Carbonyl compounds	C14743		78-59-1	HMDB0031195	MoNA	MSI_level2	pos
M277T303	3,4-Dimethyl-5-propyl-2-furannonanoic acid	277.143	303.4	294.219	1.182	C18H30O3	[M-H2O+H]+	Fatty Acyls	Fatty acids and conjugates			57818-38-9	HMDB0061644	mzVault	MSI_level2	pos
M222T314	Carbofuran	222.112	314.3	221.105	1.19	C12H15NO3	[M+H]+	Coumarans		C14291		1563-66-2	HMDB0031770	MoNA	MSI_level2	pos
M212T242	5-Hydroxylorcaserin	212.056	242.3	211.076	1.194	C11H14ClNO	[M+H]+	Benzazepines					HMDB0060778	HMDB	MSI_level2	pos
M211T325_2	Methyl (2E,6Z)-dodecadienoate	211.169	324.8	210.162	1.195	C13H22O2	[M+H]+	Fatty Acyls	Fatty acid esters			28369-22-4	HMDB0031014	HMDB	MSI_level2	pos
M211T294	alpha-Terpineol propanoate	211.169	294.1	210.162	1.195	C13H22O2	[M+H]+	Prenol lipids	Monoterpenoids			62395-45-3	HMDB0032052	HMDB	MSI_level2	pos
M207T331	Ethyl trans-p-methoxycinnamate	207.138	330.5	206.094	1.211	C12H14O3	[M+H]+			C10476		24393-56-4	HMDB0030762	mzVault	MSI_level2	pos
M175T216	Glycylvaline	175.087	216.2	174.1	1.226	C7H14N2O3	[M+H]+	Carboxylic acids and derivatives	Amino acids, peptides, and analogues			1963-21-9	HMDB0028854	HMDB	MSI_level2	pos
M554T425	2,6-Cyclolycopene-1,5-diol	554.447	425	570.444	1.25	C40H58O2	[M-OH+H]+	Prenol lipids	Sesquaterpenoids			223744-29-4	HMDB0034902	mzVault	MSI_level2	pos
M144T50	Tryptamine	144.066	50.5	160.1	1.28	C10H12N2	[M-NH3+H]+	Indoles and derivatives	Tryptamines and derivatives	C00398	Biosynthesis of other secondary metabolites; Signaling molecules and interaction; Amino acid metabolism; Chemical structure transformation maps; Global and overview maps	61-54-1	HMDB0000303	MoNA	MSI_level2	pos
M167T71	4-(Dimethylamino)benzaldehyde	167.118	70.8	149.084	1.286	C9H11NO	[M+NH4]+	Benzene and substituted derivatives	Benzoyl derivatives			100-10-7	HMDB0246303	HMDB	MSI_level2	pos
M233T349	Costunolide	233.154	348.8	232.146	1.293	C15H20O2	[M+H]+	Prenol lipids	Terpene lactones	C09382	Global and overview maps; Metabolism of terpenoids and polyketides	553-21-9	HMDB0036688	MoNA	MSI_level2	pos
M323T271	5-Deoxymyricanone	323.186	271.5	340.167	1.324	C21H24O4	[M-H2O+H]+	Diarylheptanoids	Cyclic diarylheptanoids			110007-10-8	HMDB0030799	HMDB	MSI_level2	pos
M148T73	threo-b-methylaspartate	148.04	73.4	147.053	1.328	C5H9NO4	[M+H]+			C03618	Carbohydrate metabolism; Global and overview maps	31571-69-4		MoNA	MSI_level2	pos
M292T255	Terbinafine	292.191	254.6	291.199	1.333	C21H25N	[M+H]+	Naphthalenes		C08079		78628-80-5	HMDB0014995	Metlin	MSI_level2	pos
M227T244	Riesling acetal	227.092	244.3	226.157	1.339	C13H22O3	[M+H]+	Tetrahydrofurans					HMDB0037562	HMDB	MSI_level2	pos
M151T51	Desflurane	150.998	51.3	168.001	1.359	C3H2F6O	[M-H2O+H]+	Organofluorides		C07519		57041-67-5	HMDB0015320	HMDB	MSI_level2	pos
M151T241	D-synephrine	151.027	241.2	167.095	1.368	C9H13NO2	[M-OH+H]+	Phenols	1-hydroxy-2-unsubstituted benzenoids	C01869		614-35-7	HMDB0062811	MoNA	MSI_level2	pos
M307T84	Corrin	307.165	84.1	306.184	1.386	C19H22N4	[M+H]+	Tetrapyrroles and derivatives					HMDB0250457	mzVault	MSI_level2	pos
M272T221	Luteolinidin	272.068	220.9	271.061	1.389	C15H11O5+	[M+H]+	Flavonoids	Hydroxyflavonoids	C08652		16975-93-2	HMDB0029249	mzVault	MSI_level2	pos
M179T306	2'-Hydroxynicotine	179.107	305.9	178.111	1.391	C10H14N2O	[M+H]+	Pyridines and derivatives	Pyrrolidinylpyridines			1824020-12-3	HMDB0001329	HMDB	MSI_level2	pos
M699T352_2	Corchorusoside D	699.36	352.2	698.351	1.409	C35H54O14	[M+H]+	Steroids and steroid derivatives	Steroid lactones			210637-18-6	HMDB0033085	HMDB	MSI_level2	pos
M299T233	mirtazapine-N-oxide	299.196	232.8	281.153	1.421	C17H19N3O	[M+NH4]+	Piperazinoazepines					HMDB0060955	mzVault	MSI_level2	pos
M197T306	(3R,3aR,7aS)-3-Butylhexahydro-1(3H)-isobenzofuranone	197.118	305.7	196.146	1.446	C12H20O2	[M+H]+	Isobenzofurans				189504-31-2	HMDB0034903	mzVault	MSI_level2	pos
M162T50	4-Acetylimidazo[4,5-c]pyridine	162.113	50.1	161.059	1.453	C8H7N3O	[M+H]+	Imidazopyridines	Imidazo-[4,5-c]pyridines			146874-38-6	HMDB0034888	mzVault	MSI_level2	pos
M212T71	Orciprenaline	212.128	71.4	211.121	1.478	C11H17NO3	[M+H]+	Phenols	Benzenediols	C07144		586-06-1	HMDB0014954	mzVault	MSI_level2	pos
M527T297_2	Premithramycin A1	527.154	297	544.158	1.48	C27H28O12	[M-H2O+H]+			C12384	Global and overview maps; Metabolism of terpenoids and polyketides			mzVault	MSI_level2	pos
M298T343	Feruloylcholine	298.274	343.1	280.155	1.484	C15H22NO4	[M+NH4]+	Cinnamic acids and derivatives	Hydroxycinnamic acids and derivatives			85927-25-9	HMDB0032800	HMDB	MSI_level2	pos
M178T132	7-Ethyl-2,3,6,7-tetrahydrocyclopent[b]azepin-8(1H)-one	178.122	131.8	177.115	1.491	C11H15NO	[M+H]+	Azepines				97826-69-2	HMDB0039664	HMDB	MSI_level2	pos
M246T87	Asparaginyl-Leucine	246.145	86.8	245.138	1.52	C10H19N3O4	[M+H]+	Carboxylic acids and derivatives	Amino acids, peptides, and analogues				HMDB0028735	HMDB	MSI_level2	pos
M311T294	7S,8S-DiHOTrE	311.221	293.8	310.214	1.524	C18H30O4	[M+H]+			C07357				Metlin	MSI_level2	pos
M254T88	Pinostrobin	254.102	88.1	270.089	1.547	C16H14O4	[M-NH3+H]+			C16419	Biosynthesis of other secondary metabolites	75291-74-6		mzVault	MSI_level2	pos
M261T65	Celerin	261.037	65.5	260.105	1.554	C15H16O4	[M+H]+	Coumarins and derivatives	Hydroxycoumarins			73815-20-0	HMDB0030110	mzVault	MSI_level2	pos
M212T69	Methyldopa	212.091	69.3	211.084	1.557	C10H13NO4	[M+H]+	Phenylpropanoic acids		C07194		88620-56-8	HMDB0011754	Metlin	MSI_level2	pos
M619T438_1	Vitalboside A	619.421	438	618.413	1.577	C36H58O8	[M+H]+			C22130				mzVault	MSI_level2	pos
M166T229_2	Ephedrine	166.123	228.6	165.115	1.599	C10H15NO	[M+H]+	Benzene and substituted derivatives	Phenylpropanes	C01575	Chemical structure transformation maps; Amino acid metabolism; Global and overview maps	299-42-3	HMDB0015451	Metlin	MSI_level2	pos
M249T49	3-Hydroxychlorpropamide	249.04	49.1	292.028	1.603	C10H13ClN2O4S	[M-CO2+H]+	Benzene and substituted derivatives	Benzenesulfonamides				HMDB0014025	HMDB	MSI_level2	pos
M355T399	Sterebin G	355.284	399	354.241	1.608	C20H34O5	[M+H]+	Prenol lipids	Diterpenoids			114437-32-0	HMDB0035380	HMDB	MSI_level2	pos
M198T253	Beclamide	198.127	252.7	197.061	1.612	C10H12ClNO	[M+H]+	Benzene and substituted derivatives				501-68-8	HMDB0248921	mzVault	MSI_level2	pos
M506T50_2	Jadomycin B	506.216	49.7	549.2	1.616	C30H31NO9	[M-CO2+H]+			C12395	Global and overview maps; Metabolism of terpenoids and polyketides	149633-99-8		mzVault	MSI_level2	pos
M357T264	hycanthone	357.164	263.6	356.156	1.633	C20H24N2O2S	[M+H]+			C74594		3105-97-3	HMDB0253234	HMDB	MSI_level2	pos
M181T398	Galactose	181.122	398.1	180.063	1.656	C6H12O6	[M+H]+			C00124	Membrane transport; Digestive system; Carbohydrate metabolism; Cell motility; Global and overview maps	10257-28-0	HMDB0000143	HMDB	MSI_level2	pos
M144T74	5-Acetyl-2,3-dihydro-1,4-thiazine	144.048	73.8	143.04	1.674	C6H9NOS	[M+H]+	Thiazines	1,4-thiazines			164524-93-0	HMDB0034882	HMDB	MSI_level2	pos
M352T443	FA 22_3	352.32	443	334.287	1.675	C22H38O2	[M+NH4]+			C16534		59708-86-0	HMDB0002823	HMDB	MSI_level2	pos
M248T278	Methoxetamine	248.201	278.4	247.157	1.69	C15H21NO2	[M+H]+	Phenol ethers	Anisoles	C22711		1239943-76-0	HMDB0254541	mzVault	MSI_level2	pos
M223T406	Monoisobutyl phthalic acid	223.096	406.5	222.089	1.707	C12H14O4	[M+H]+	Benzene and substituted derivatives	Benzoic acids and derivatives			30833-53-5	HMDB0002056	HMDB	MSI_level2	pos
M191T299	Methyl (Z,Z)-10-hydroxy-2,8-decadiene-4,6-diynoate	191.071	298.7	190.063	1.741	C11H10O3	[M+H]+					65367-59-1	HMDB0039359	HMDB	MSI_level2	pos
M143T126	FA 8_1	143.107	125.8	142.099	1.741	C8H14O2	[M+H]+			C16648	Xenobiotics biodegradation and metabolism	1575-72-0	HMDB0013897	Metlin	MSI_level2	pos
M327T365	O-Demethylforbexanthone	327.252	365.4	326.079	1.75	C18H14O6	[M+H]+	Benzopyrans	1-benzopyrans			92609-77-3	HMDB0036343	HMDB	MSI_level2	pos
M289T338	Estriol	289.179	337.9	288.173	1.77	C18H24O3	[M+H]+	Steroids and steroid derivatives	Estrane steroids	C05141	Lipid metabolism; Target-based classification: Nuclear receptors; Global and overview maps	221093-41-0	HMDB0000153	HMDB	MSI_level2	pos
M229T98	Decitabine	229.082	97.8	228.086	1.77	C8H12N4O4	[M+H]+	Triazines	Triazinones			105597-46-4	HMDB0015391	HMDB	MSI_level2	pos
M787T398	PC(24_1(15Z)_15_0)	786.581	397.7	829.656	1.816	C47H92NO8P	[M-CO2+H]+	Glycerophospholipids	Glycerophosphocholines				HMDB0008790	HMDB	MSI_level2	pos
M369T201	5-Feruloylquinic acid	369.117	200.6	368.111	1.906	C17H20O9	[M+H]+	Organooxygen compounds	Carbohydrates and carbohydrate conjugates			87099-72-7	HMDB0240478	HMDB	MSI_level2	pos
M203T93	Alanylhydroxyproline	203.139	93.2	202.095	1.909	C8H14N2O4	[M+H]+	Carboxylic acids and derivatives	Amino acids, peptides, and analogues			76400-25-4	HMDB0028688	HMDB	MSI_level2	pos
M183T306	Clarycet	183.138	306.1	200.141	1.92	C11H20O3	[M-H2O+H]+	Oxanes				131766-73-9	HMDB0036029	HMDB	MSI_level2	pos
M227T241	Houttuynin	227.165	241	226.193	1.925	C14H26O2	[M+H]+	Fatty Acyls	Fatty aldehydes			56505-80-7	HMDB0034561	mzVault	MSI_level2	pos
M423T49_1	Phosphocreatine	423.052	49.1	211.036	1.93	C4H10N3O5P	[2M+H]+	Carboxylic acids and derivatives	Amino acids, peptides, and analogues	C02305	Amino acid metabolism; Global and overview maps	67-07-2	HMDB0001511	mzVault	MSI_level2	pos
M196T67	Acridone	196.097	67.2	195.068	1.962	C13H9NO	[M+H]+	Quinolines and derivatives	Benzoquinolines	C20142		643-62-9	HMDB0246984	MoNA	MSI_level2	pos
M313T353	Dydrogesterone	313.237	352.6	312.209	1.991	C21H28O2	[M+H]+			C12617		152-62-5		Metlin	MSI_level2	pos
M242T165	(6S)-Tetrahydro-L-biopterin	242.065	164.9	241.117	2.111	C9H15N5O3	[M+H]+	Pteridines and derivatives	Pterins and derivatives				HMDB0257928	mzVault	MSI_level2	pos
M307T321	Phaseollinisoflavan	307.226	321	324.136	2.144	C20H20O4	[M-H2O+H]+	Isoflavonoids	Pyranoisoflavonoids	C10515		40323-57-7	HMDB0034411	mzVault	MSI_level2	pos
M246T255	Tramadol	246.185	254.9	263.189	2.155	C16H25NO2	[M-H2O+H]+	Phenol ethers	Anisoles	C07153		181289-58-7	HMDB0014339	MoNA	MSI_level2	pos
M289T73	1,8-Epoxy-p-menthan-4-ol glucoside	289.129	72.9	332.183	2.167	C16H28O7	[M-CO2+H]+	Prenol lipids	Terpene glycosides			219546-79-9	HMDB0033215	HMDB	MSI_level2	pos
M166T72	N2-Methylguanine	166.123	71.7	165.065	2.201	C6H7N5O	[M+H]+	Imidazopyrimidines	Purines and purine derivatives			10030-78-1	HMDB0006040	HMDB	MSI_level2	pos
M166T329	Hordenine	166.123	328.7	165.115	2.201	C10H15NO	[M+H]+	Benzene and substituted derivatives	Phenethylamines	C06199	Amino acid metabolism; Global and overview maps	1346598-66-0	HMDB0004366	MoNA	MSI_level2	pos
M260T87_2	Lysylleucine	260.16	86.6	259.19	2.21	C12H25N3O3	[M+H]+	Carboxylic acids and derivatives	Amino acids, peptides, and analogues			7369-79-1	HMDB0028955	HMDB	MSI_level2	pos
M110T33_2	2-Oxazolidinone	110.021	33	87.032	2.251	C3H5NO2	[M+Na]+	Azolines	Oxazolines	C93484		51667-26-6	HMDB0245282	HMDB	MSI_level2	pos
M314T250	Heliotrine	314.197	249.5	313.189	2.261	C16H27NO5	[M+H]+			C10324		303-33-3		mzVault	MSI_level2	pos
M261T374	5-Methylthioribose 1-phosphate	261.184	373.8	260.012	2.285	C6H13O7PS	[M+H]+	Organooxygen compounds	Carbohydrates and carbohydrate conjugates	C04188	Chemical structure transformation maps; Amino acid metabolism; Global and overview maps	68134-74-7	HMDB0000963	HMDB	MSI_level2	pos
M230T323	7-Deoxyloganetin	230.247	322.9	212.105	2.298	C11H16O4	[M+NH4]+			C20790	Global and overview maps; Metabolism of terpenoids and polyketides			mzVault	MSI_level2	pos
M260T293	Venlafaxine	260.202	293.1	277.204	2.384	C17H27NO2	[M-H2O+H]+	Phenol ethers	Anisoles	C07187		93413-69-5	HMDB0005016	MoNA	MSI_level2	pos
M292T356	Nandrolone	292.228	356.5	274.193	2.412	C18H26O2	[M+NH4]+	Steroids and steroid derivatives	Estrane steroids	C07254		434-22-0	HMDB0002725	HMDB	MSI_level2	pos
M432T229	Gentamicinc1A	432.281	228.6	449.285	2.419	C19H39N5O7	[M-H2O+H]+			C00908	Biosynthesis of other secondary metabolites; Global and overview maps	26098-04-4		mzVault	MSI_level2	pos
M607T438_2	Ouabain	607.271	437.8	584.283	2.442	C29H44O12	[M+Na]+	Naphthalenes		C01443	Digestive system	6251-64-5	HMDB0015224	BioDeepDB	MSI_level2	pos
M197T378	Methyl 2-undecynoate	197.118	378.3	196.146	2.46	C12H20O2	[M+H]+	Fatty Acyls	Fatty acid esters			10522-18-6	HMDB0030945	mzVault	MSI_level2	pos
M393T431	DHAP(18_0)	393.277	430.8	436.259	2.484	C21H41O7P	[M-CO2+H]+	Organooxygen compounds	Carbonyl compounds	C03805			HMDB0011133	HMDB	MSI_level2	pos
M246T248	Pinacidil	246.171	248.4	245.164	2.493	C13H19N5	[M+H]+	Pyridines and derivatives				113563-69-2	HMDB0256556	HMDB	MSI_level2	pos
M306T259	Rohitukine	306.169	259.1	305.126	2.535	C16H19NO5	[M+H]+	Piperidines	Phenylpiperidines			757903-87-0	HMDB0257290	mzVault	MSI_level2	pos
M329T336	Labetalol	329.187	336	328.179	2.552	C19H24N2O3	[M+H]+	Benzene and substituted derivatives	Benzoic acids and derivatives	C07063		83167-24-2	HMDB0014736	HMDB	MSI_level2	pos
M233T323	Phenobarbital	233.154	322.5	232.085	2.58	C12H12N2O3	[M+H]+	Diazines	Pyrimidines and pyrimidine derivatives	C07434		50-06-6	HMDB0015305	MoNA	MSI_level2	pos
M304T311	Clofarabine	304.226	310.8	303.053	2.609	C10H11ClFN5O3	[M+H]+	Purine nucleosides	Purine 2'-deoxyribonucleosides			123318-82-1	HMDB0014769	mzVault	MSI_level2	pos
M228T325	(Z)-8-Tetradecenal	228.195	325	210.198	2.615	C14H26O	[M+NH4]+	Fatty Acyls	Fatty aldehydes			169054-69-7	HMDB0032526	HMDB	MSI_level2	pos
M293T361	Canavaninosuccinate	293.175	361.1	292.102	2.637	C9H16N4O7	[M+H]+	Carboxylic acids and derivatives	Amino acids, peptides, and analogues			56073-32-6	HMDB0012197	HMDB	MSI_level2	pos
M261T98	Isoleucyl-Glutamate	261.144	98.3	260.137	2.648	C11H20N2O5	[M+H]+	Carboxylic acids and derivatives	Amino acids, peptides, and analogues				HMDB0028906	HMDB	MSI_level2	pos
M195T312	3-[(2-Mercapto-1-methylpropyl)thio]-2-butanol	195.066	312.4	194.08	2.653	C8H18OS2	[M+H]+	Organooxygen compounds	Alcohols and polyols			54957-02-7	HMDB0037295	HMDB	MSI_level2	pos
M324T342	Piperine	324.235	341.7	285.136	2.659	C17H19NO3	[M+K]+			C03882	Chemical structure transformation maps; Biosynthesis of other secondary metabolites	94-62-2	HMDB0029377	mzVault	MSI_level2	pos
M307T108	L-4-Hydroxyphenylglycyl-L-arginine	307.165	108.3	323.159	2.66	C14H21N5O4	[M-OH+H]+			C20910				mzVault	MSI_level2	pos
M274T324	N-Acetyl desmethyl frovatriptan	274.188	324.1	273.148	2.709	C15H19N3O2	[M+H]+	Indoles and derivatives	Carbazoles				HMDB0061158	HMDB	MSI_level2	pos
M367T421	Avocadene 2-acetate	367.264	420.9	328.261	2.728	C19H36O4	[M+K]+	Fatty Acyls	Fatty alcohols			51352-69-3	HMDB0031044	HMDB	MSI_level2	pos
M181T294	L-Gulose	181.123	293.6	180.063	2.76	C6H12O6	[M+H]+	Organooxygen compounds	Carbohydrates and carbohydrate conjugates	C15923	Carbohydrate metabolism	6027-89-0	HMDB0012326	HMDB	MSI_level2	pos
M163T325	4'-Isopropylacetophenone	163.112	325	162.104	2.846	C11H14O	[M+H]+	Organooxygen compounds	Carbonyl compounds			645-13-6	HMDB0032025	HMDB	MSI_level2	pos
M814T387_2	PC(P-16_0_24_0)	813.699	386.7	829.692	2.9	C48H96NO7P	[M-OH+H]+	Glycerophospholipids	Glycerophosphocholines				HMDB0011230	HMDB	MSI_level2	pos
M290T297	Imazethapyr	290.211	296.8	289.143	2.91	C15H19N3O3	[M+H]+	Carboxylic acids and derivatives	Amino acids, peptides, and analogues	C18865		81335-77-5	HMDB0253406	mzVault	MSI_level2	pos
M165T219	3,4-Dihydroxyhydrocinnamic acid	165.055	219.1	182.058	2.924	C9H10O4	[M-H2O+H]+	Phenylpropanoic acids		C10447	Amino acid metabolism	1078-61-1	HMDB0000423	HMDB	MSI_level2	pos
M277T364	Shogaol	277.179	364.4	276.173	2.929	C17H24O3	[M+H]+			C10494		23513-13-5		MoNA	MSI_level2	pos
M304T286_2	Fenpropimorph	304.226	286.1	303.256	2.938	C20H33NO	[M+H]+	Benzene and substituted derivatives	Phenylpropanes	C18787		67306-03-0	HMDB0037270	mzVault	MSI_level2	pos
M336T362	5-(8-Pentadecenyl)-1,3-benzenediol	336.289	362.5	318.256	2.949	C21H34O2	[M+NH4]+	Phenols	Benzenediols	C10770		22910-86-7	HMDB0030983	mzVault	MSI_level2	pos
M309T365	5-Ethyl-3,4-dimethyl-2-furanundecanoic acid	309.205	365.2	308.235	2.992	C19H32O3	[M+H]+	Fatty Acyls	Fatty acids and conjugates				HMDB0112070	HMDB	MSI_level2	pos
M331T332_1	Teprenone	331.153	332	330.292	2.997	C23H38O	[M+H]+			C13297		3879-24-1		Metlin	MSI_level2	pos
M311T369	MG(0_0_16_1(9Z)_0_0)	311.259	369.5	328.261	3.03	C19H36O4	[M-H2O+H]+	Glycerolipids	Monoradylglycerols				HMDB0011534	HMDB	MSI_level2	pos
M261T67_2	Khellin	261.144	66.6	260.068	3.031	C14H12O5	[M+H]+	Benzopyrans	1-benzopyrans	C09010	Chemical structure transformation maps	82-02-0	HMDB0253797	HMDB	MSI_level2	pos
M302T291	Trihexyphenidyl	302.247	290.6	301.241	3.07	C20H31NO	[M+H]+	Organonitrogen compounds	Amines	C07171		144-11-6	HMDB0014520	HMDB	MSI_level2	pos
M193T316	4-(4-Methyl-3-pentenyl)-3-cyclohexene-1-carboxaldehyde	193.123	315.7	192.151	3.107	C13H20O	[M+H]+	Prenol lipids	Monoterpenoids			37677-14-8	HMDB0031733	HMDB	MSI_level2	pos
M280T437	alpha-Santalyl acetate	280.263	436.6	262.193	3.134	C17H26O2	[M+NH4]+	Organooxygen compounds	Carbohydrates and carbohydrate conjugates			41414-75-9	HMDB0037209	HMDB	MSI_level2	pos
M241T314	N,N'-Dibenzylethylenediamine	241.144	313.7	240.163	3.177	C16H20N2	[M+H]+	Benzene and substituted derivatives	Phenylmethylamines				HMDB0255273	mzVault	MSI_level2	pos
M786T387_1	Chenodeoxycholic acid	785.595	387.4	392.293	3.228	C24H40O4	[2M+H]+	Steroids and steroid derivatives	Bile acids, alcohols and derivatives	C02528	Lipid metabolism; Global and overview maps; Digestive system	474-25-9	HMDB0000518	mzVault	MSI_level2	pos
M209T293	2-Phenoxyethyl isobutyrate	209.118	293.3	208.11	3.276	C12H16O3	[M+H]+	Phenol ethers				103-60-6	HMDB0040218	HMDB	MSI_level2	pos
M282T67	1-Methyladenosine	282.121	66.9	281.112	3.277	C11H15N5O4	[M+H]+	Purine nucleosides		C02494		15763-06-1	HMDB0003331	MoNA	MSI_level2	pos
M595T229_3	Vicenin 2	595.168	229.2	594.158	3.294	C27H30O15	[M+H]+	Flavonoids	Flavonoid glycosides	C10195		23666-13-9	HMDB0030708	HMDB	MSI_level2	pos
M352T157	cis-zeatin riboside	352.163	157.3	351.154	3.3	C15H21N5O5	[M+H]+			C16449	Global and overview maps; Metabolism of terpenoids and polyketides	15896-46-5		MoNA	MSI_level2	pos
M235T215	(2s)-2-(2,4-Dichlorophenoxy)propanoic acid	234.993	214.7	233.985	3.301	C9H8Cl2O3	[M+H]+			C20687		15165-69-2		mzVault	MSI_level2	pos
M603T347_3	DG(14_0_0_0_22_2n6)	603.436	347.2	620.538	3.303	C39H72O5	[M-H2O+H]+	Glycerolipids	Diradylglycerols				HMDB0055972	HMDB	MSI_level2	pos
M759T442	PC(14_1(9Z)_22_6(4Z,7Z,10Z,13Z,16Z,19Z))	758.514	441.9	775.515	3.311	C44H74NO8P	[M-H2O+H]+	Glycerophospholipids	Glycerophosphocholines				HMDB0007925	HMDB	MSI_level2	pos
M423T73	3-Methoxytyrosine	423.102	73.4	211.084	3.35	C10H13NO4	[2M+H]+	Carboxylic acids and derivatives	Amino acids, peptides, and analogues			7636-26-2	HMDB0001434	mzVault	MSI_level2	pos
M330T357	3,7R,11R,15-tetramethyl-hexadecanoic acid	330.265	357.4	312.303	3.414	C20H40O2	[M+NH4]+	Prenol lipids	Diterpenoids			199484-69-0	HMDB0062520	mzVault	MSI_level2	pos
M310T336	Avocadyne 1-acetate	310.251	336.5	326.246	3.44	C19H34O4	[M-OH+H]+					24607-06-5	HMDB0031048	HMDB	MSI_level2	pos
M380T309	Gonyautoxin V	380.221	309	379.091	3.442	C10H17N7O7S	[M+H]+	Saxitoxins, gonyautoxins, and derivatives		C20018		122139-78-0	HMDB0033513	HMDB	MSI_level2	pos
M293T347	(9Z,11R,12S,13S,15Z)-12,13-Epoxy-11-hydroxy-9,15-octadecadienoic acid	293.212	346.8	310.214	3.443	C18H30O4	[M-H2O+H]+	Fatty Acyls	Fatty acids and conjugates			106034-49-5	HMDB0033505	mzVault	MSI_level2	pos
M293T294	Etiocholanediol	293.21	294.3	292.24	3.445	C19H32O2	[M+H]+	Steroids and steroid derivatives	Androstane steroids			19767-69-2	HMDB0000551	HMDB	MSI_level2	pos
M163T293	Anabasine	163.112	293.3	162.116	3.459	C10H14N2	[M+H]+			C06180	Chemical structure transformation maps; Biosynthesis of other secondary metabolites; Global and overview maps	494-52-0	HMDB0004350	HMDB	MSI_level2	pos
M437T65_1	Artonin E	437.161	65.1	436.152	3.496	C25H24O7	[M+H]+	Flavonoids	Flavones			129683-93-8	HMDB0035186	HMDB	MSI_level2	pos
M405T328_1	Lovastatin	405.262	328.4	404.256	3.546	C24H36O5	[M+H]+	Lactones	Delta valerolactones	C07074		74133-25-8	HMDB0014372	HMDB	MSI_level2	pos
M425T422_1	(S)-3',4',5,7-Tetrahydroxy-5',8-diprenylflavanone	425.209	422	424.189	3.555	C25H28O6	[M+H]+	Flavonoids	Flavans			124596-89-0	HMDB0038868	mzVault	MSI_level2	pos
M788T374	PC(O-16_0_22_0)	787.684	374.5	803.677	3.566	C46H94NO7P	[M-OH+H]+	Glycerophospholipids	Glycerophosphocholines				HMDB0013408	HMDB	MSI_level2	pos
M352T450	Thromboxane B3	352.356	449.7	368.22	3.61	C20H32O6	[M-OH+H]+	Fatty Acyls	Eicosanoids			71953-80-5	HMDB0005099	HMDB	MSI_level2	pos
M310T421	(S)-3-Octanol glucoside	310.309	421.2	292.189	3.629	C14H28O6	[M+NH4]+	Fatty Acyls	Fatty acyl glycosides			129742-31-0	HMDB0032958	mzVault	MSI_level2	pos
M309T271	1-(4-hydroxyphenyl)ethane-1,2-diol	309.205	270.9	154.063	3.639	C8H10O3	[2M+H]+					2380-75-8	HMDB0135785	HMDB	MSI_level2	pos
M518T379	1-Palmitoylphosphatidylcholine	518.312	379.4	495.332	3.652	C24H50NO7P	[M+Na]+	Glycerophospholipids	Glycerophosphocholines				HMDB0256091	HMDB	MSI_level2	pos
M328T352	Oleyl acetate	328.283	352.2	310.287	3.676	C20H38O2	[M+NH4]+	Fatty Acyls	Fatty alcohol esters			693-80-1	HMDB0037127	HMDB	MSI_level2	pos
M478T376	JI-20B	478.285	375.6	495.29	3.816	C20H41N5O9	[M-H2O+H]+			C17705	Biosynthesis of other secondary metabolites; Global and overview maps	51846-98-1		mzVault	MSI_level2	pos
M118T303	N-Acetylglycine	118.087	303.4	117.043	3.819	C4H7NO3	[M+H]+	Carboxylic acids and derivatives	Amino acids, peptides, and analogues			543-24-8	HMDB0000532	HMDB	MSI_level2	pos
M402T227	Calebin A	402.101	226.7	384.121	3.939	C21H20O7	[M+NH4]+	Cinnamic acids and derivatives	Hydroxycinnamic acids and derivatives			336784-82-8	HMDB0040134	HMDB	MSI_level2	pos
M365T304	Phorbol	365.194	304.4	364.189	3.985	C20H28O6	[M+H]+			C09155	Sensory system	26241-63-4		Metlin	MSI_level2	pos
M207T128	Monoethylglycinexylidide	207.102	128	206.142	4.028	C12H18N2O	[M+H]+	Carboxylic acids and derivatives	Amino acids, peptides, and analogues	C16561	Xenobiotics biodegradation and metabolism	1216698-89-3	HMDB0060656	HMDB	MSI_level2	pos
M235T320	7-(1,3-Cyclohexadienyl)-5-hydroxy-2,6-dimethyl-2-hepten-4-one	235.17	319.9	234.162	4.05	C15H22O2	[M+H]+	Organooxygen compounds	Carbohydrates and carbohydrate conjugates				HMDB0037739	HMDB	MSI_level2	pos
M553T373	Rubixanthin	553.438	373	552.433	4.1	C40H56O	[M+H]+	Prenol lipids	Tetraterpenoids	C08611		3763-55-1	HMDB0035836	Metlin	MSI_level2	pos
M102T365	SCHEMBL534447	102.127	364.5	101.084	4.107	C5H11NO	[M+H]+			C03982		72705-01-2		mzVault	MSI_level2	pos
M251T349	8,11-Heptadecadienal	251.165	348.8	250.23	4.13	C17H30O	[M+H]+	Fatty Acyls	Fatty aldehydes			56797-42-3	HMDB0041334	HMDB	MSI_level2	pos
M333T220_2	16-Hydroxypregnenolone	333.083	220	332.235	4.143	C21H32O3	[M+H]+	Steroids and steroid derivatives	Pregnane steroids				HMDB0244724	mzVault	MSI_level2	pos
M415T354_1	Cinnatriacetin A	415.2	353.5	376.131	4.15	C23H20O5	[M+K]+	Cinnamic acids and derivatives	Hydroxycinnamic acids and derivatives				HMDB0033932	HMDB	MSI_level2	pos
M307T309	(13R,14R)-7-Labdene-13,14,15-triol	307.189	308.8	324.266	4.151	C20H36O3	[M-H2O+H]+	Prenol lipids	Diterpenoids				HMDB0034958	HMDB	MSI_level2	pos
M307T355	Dihomo-alpha-linolenic acid	307.189	354.9	306.256	4.154	C20H34O2	[M+H]+	Fatty Acyls	Fatty acids and conjugates	C16522	Lipid metabolism	17046-59-2	HMDB0060039	HMDB	MSI_level2	pos
M336T395	Phenolphthalein	336.252	395.1	318.089	4.189	C20H14O4	[M+NH4]+	Benzofurans	Benzofuranones	C14286		77-09-8	HMDB0256412	HMDB	MSI_level2	pos
M405T329	Kenposide B	405.25	328.7	448.231	4.239	C21H36O10	[M-CO2+H]+	Prenol lipids	Terpene glycosides				HMDB0039749	mzVault	MSI_level2	pos
M423T410	3-alpha-hydroxy-5-alpha-androstane-17-one 3-D-glucuronide	423.276	409.6	466.257	4.25	C25H38O8	[M-CO2+H]+						HMDB0010365	HMDB	MSI_level2	pos
M595T229_1	Delphinidin 3-rutinoside	595.139	229.1	611.161	4.251	[C27H31O16]+	[M-NH3+H]+	Flavonoids	Flavonoid glycosides	C16315	Biosynthesis of other secondary metabolites	15674-58-5	HMDB0038001	mzVault	MSI_level2	pos
M628T414	Quercetin 3-galactoside 7-rhamnoside	628.184	414.4	610.153	4.304	C27H30O16	[M+NH4]+	Flavonoids	Flavonoid glycosides			38784-81-5	HMDB0037538	mzVault	MSI_level2	pos
M334T280_1	Bromfenac	334.236	280.4	333	4.362	C15H12BrNO3	[M+H]+	Benzene and substituted derivatives	Benzophenones			91714-94-2	HMDB0015098	mzVault	MSI_level2	pos
M228T365	2-Ethyl-1-hexanol sulfate	228.195	365	210.093	4.367	C8H18O4S	[M+NH4]+	Organic sulfuric acids and derivatives	Sulfuric acid esters				HMDB0033373	HMDB	MSI_level2	pos
M429T398	Theaflavic acid	429.371	398.1	428.074	4.395	C21H16O10	[M+H]+	Flavonoids	Flavans			30407-93-3	HMDB0040609	HMDB	MSI_level2	pos
M406T329	N-desalkyludenafil	406.268	328.5	405.147	4.437	C18H23N5O4S	[M+H]+	Benzene and substituted derivatives	Benzenesulfonamides				HMDB0061071	mzVault	MSI_level2	pos
M419T437	5,7,24(28)-Ergostatrienol	419.294	436.8	396.339	4.449	C28H44O	[M+Na]+	5'-deoxyribonucleosides					HMDB0060404	HMDB	MSI_level2	pos
M278T49	Ethyl (S)-3-hydroxybutyrate glucoside	278.092	49.1	294.131	4.462	C12H22O8	[M-OH+H]+	Fatty Acyls	Fatty acyl glycosides				HMDB0031693	mzVault	MSI_level2	pos
M348T303	2-Arachidonyl Glycerol ether	348.277	302.5	364.298	4.469	C23H40O3	[M-NH3+H]+	Endocannabinoids				222723-55-9	HMDB0013657	mzVault	MSI_level2	pos
M279T437	Punicic_acid	279.233	436.8	278.225	4.497	C18H30O2	[M+H]+			C08364		544-72-9	HMDB0030963	HMDB	MSI_level2	pos
M256T434	C16 Sphinganine	256.262	433.9	273.267	4.591	C16H35NO2	[M-H2O+H]+			C13915		28457-97-8		Metlin	MSI_level2	pos
M291T296_1	3-Methyl-5-propyl-2-furanundecanoic acid	291.195	296.2	308.235	4.601	C19H32O3	[M-H2O+H]+	Fatty Acyls	Fatty acids and conjugates			116627-49-7	HMDB0061646	HMDB	MSI_level2	pos
M872T436_2	Pheophytin a	871.577	436.5	870.566	4.626	C55H74N4O5	[M+H]+			C05797	Metabolism of cofactors and vitamins; Global and overview maps	603-17-8		MoNA	MSI_level2	pos
M552T366	Leukotriene F4	552.435	366.2	568.282	4.627	C28H44N2O8S	[M-OH+H]+	Fatty Acyls	Eicosanoids	C06462	Lipid metabolism; Global and overview maps	83851-42-7	HMDB0006465	mzVault	MSI_level2	pos
M342T328	1-Acetoxy-2-hydroxy-16-heptadecyn-4-one	342.226	328	324.23	4.644	C19H32O4	[M+NH4]+	Fatty Acyls	Fatty alcohols			24607-10-1	HMDB0031007	HMDB	MSI_level2	pos
M453T53_1	Catechin 7-glucoside	453.131	52.6	452.132	4.705	C21H24O11	[M+H]+	Flavonoids	Flavonoid glycosides			65597-47-9	HMDB0037949	HMDB	MSI_level2	pos
M102T445	Hexylamine	102.128	444.9	101.12	4.706	C6H15N	[M+H]+	Organonitrogen compounds	Amines	C08306		111-26-2	HMDB0032323	MoNA	MSI_level2	pos
M200T207	3-Methyl-3H-imidazo[4,5-f]quinoxalin-2-amine	199.986	207	199.086	4.728	C10H9N5	[M+H]+	Diazanaphthalenes	Benzodiazines			108354-47-8	HMDB0040443	HMDB	MSI_level2	pos
M353T379	4-Nerolidylcatechol	353.269	379	314.225	4.758	C21H30O2	[M+K]+	Prenol lipids	Sesquiterpenoids			74683-11-7	HMDB0031924	HMDB	MSI_level2	pos
M353T352	Ranitidine	353.269	352.2	314.141	4.758	C13H22N4O3S	[M+K]+	Organonitrogen compounds	Amines			1185514-83-3	HMDB0001930	HMDB	MSI_level2	pos
M781T437	PC(16_0_20_5(5Z,8Z,11Z,14Z,17Z))	780.558	437.1	779.546	4.801	C44H78NO8P	[M+H]+	Glycerophospholipids	Glycerophosphocholines			99296-77-2	HMDB0007984	HMDB	MSI_level2	pos
M783T436_2	PC(16_0_18_1(11Z))	782.571	435.9	759.578	4.862	C42H82NO8P	[M+Na]+	Glycerophospholipids	Glycerophosphocholines			132295-25-1	HMDB0007971	HMDB	MSI_level2	pos
M310T397	16beta-Hydroxysteroid	310.309	396.6	292.24	4.918	C19H32O2	[M+NH4]+			C03050				mzVault	MSI_level2	pos
M437T354	Kanzonol K	437.194	353.8	436.189	4.93	C26H28O6	[M+H]+	Isoflavonoids	Isoflavans			156281-30-0	HMDB0041212	HMDB	MSI_level2	pos
M407T388	20-Hydroxy-PGE2	407.264	388.2	368.22	4.942	C20H32O6	[M+K]+	Fatty Acyls	Eicosanoids			57930-95-7	HMDB0003247	HMDB	MSI_level2	pos
M814T387_1	PC(20_3(8Z,11Z,14Z)_20_5(5Z,8Z,11Z,14Z,17Z))	813.657	387.2	829.562	4.986	C48H80NO8P	[M-OH+H]+	Glycerophospholipids	Glycerophosphocholines				HMDB0008412	HMDB	MSI_level2	pos
M284T384_2	Octadecanamide	284.296	384.2	283.288	5.01	C18H37NO	[M+H]+	Carboximidic acids and derivatives	Carboximidic acids	C13846		124-26-5	HMDB0034146	Metlin	MSI_level2	pos
M615T362_1	DG(16_0_18_2(9Z,12Z)_0_0)	615.396	361.5	592.507	5.044	C37H68O5	[M+Na]+	Fatty Acyls	Lineolic acids and derivatives			51621-26-2	HMDB0007103	HMDB	MSI_level2	pos
M295T441	Liquiritigenin	295.173	441.4	256.074	5.059	C15H12O4	[M+K]+	Flavonoids	Flavans	C09762	Chemical structure transformation maps; Biosynthesis of other secondary metabolites; Global and overview maps	578-86-9	HMDB0029519	mzVault	MSI_level2	pos
M337T436	3,4-Dimethyl-5-pentyl-2-furandecanoic acid	337.272	435.7	336.266	5.061	C21H36O3	[M+H]+	Fatty Acyls	Fatty acids and conjugates			116627-45-3	HMDB0112067	mzVault	MSI_level2	pos
M156T42	2-Butyl-4-methylthiazole	156.042	42	155.077	5.072	C8H13NS	[M+H]+	Azoles	Thiazoles			76572-47-9	HMDB0040102	mzVault	MSI_level2	pos
M276T66_1	[7]-Paradol	276.113	66	292.204	5.091	C18H28O3	[M-NH3+H]+	Phenols	Methoxyphenols			53172-04-6	HMDB0040806	HMDB	MSI_level2	pos
M396T286	Vesnarinone	396.215	286.4	395.185	5.108	C22H25N3O4	[M+H]+	Diazinanes	Piperazines			81840-15-5	HMDB0042059	mzVault	MSI_level2	pos
M325T289	xi-7-Hydroxyhexadecanedioic acid	325.248	289.2	302.209	5.141	C16H30O5	[M+Na]+	Fatty Acyls	Fatty acids and conjugates			38076-53-8	HMDB0037830	HMDB	MSI_level2	pos
M327T309	2-Dodecylbenzenesulfonic acid	327.172	309	326.192	5.164	C18H30O3S	[M+H]+	Benzene and substituted derivatives	Benzenesulfonic acids and derivatives			147625-74-9	HMDB0031031	mzVault	MSI_level2	pos
M367T271_1	Hirsuteine	367.2	270.8	366.194	5.199	C22H26N2O3	[M+H]+			C17872		18904-54-6		MoNA	MSI_level2	pos
M757T434	berythromycin	756.568	434	717.466	5.216	C37H67NO12	[M+K]+			C06653	Global and overview maps; Metabolism of terpenoids and polyketides	527-75-3		mzVault	MSI_level2	pos
M181T290	xi-Dihydro-5-octyl-2(3H)-furanone	181.086	289.8	198.162	5.265	C12H22O2	[M-H2O+H]+	Lactones	Gamma butyrolactones			57084-18-1	HMDB0031683	mzVault	MSI_level2	pos
M279T406	Dibutyl phthalate	279.158	406.3	278.152	5.293	C16H22O4	[M+H]+	Benzene and substituted derivatives	Benzoic acids and derivatives	C14214		84-74-2	HMDB0033244	MoNA	MSI_level2	pos
M346T257	Rosmaricine	346.178	256.6	345.194	5.333	C20H27NO4	[M+H]+	Prenol lipids	Terpene lactones			3650-11-1	HMDB0041446	HMDB	MSI_level2	pos
M324T303	Pentamidine	324.196	303.4	340.19	5.389	C19H24N4O2	[M-OH+H]+	Phenol ethers		C07420		100-33-4	HMDB0014876	MoNA	MSI_level2	pos
M382T79	Quinacrine	382.207	79.3	399.208	5.391	C23H30ClN3O	[M-H2O+H]+	Quinolines and derivatives	Benzoquinolines	C07339		65960-39-6	HMDB0015235	HMDB	MSI_level2	pos
M278T281	Dehydrohistidyltryptophyldiketopiperazine	278.139	281.4	321.123	5.448	C17H15N5O2	[M-CO2+H]+			C22164	Biosynthesis of other secondary metabolites; Global and overview maps			mzVault	MSI_level2	pos
M118T178	N-Methyl-a-aminoisobutyric acid	118.087	178	117.079	5.513	C5H11NO2	[M+H]+	Carboxylic acids and derivatives	Amino acids, peptides, and analogues			2566-34-9	HMDB0002141	HMDB	MSI_level2	pos
M118T139	Norvaline	118.086	139.2	117.079	5.513	C5H11NO2	[M+H]+	Carboxylic acids and derivatives	Amino acids, peptides, and analogues	C01799		760-78-1	HMDB0013716	HMDB	MSI_level2	pos
M535T400	4',5-Dihydroxy-3,3'-dimethoxy-6,7-methylenedioxyflavone 4'-glucuronide	535.375	400.3	534.101	5.541	C24H22O14	[M+H]+	Flavonoids	Flavonoid glycosides				HMDB0037758	mzVault	MSI_level2	pos
M310T437	Geranylcitronellol	310.309	437.2	292.277	5.562	C20H36O	[M+NH4]+	Prenol lipids	Diterpenoids			36237-66-8	HMDB0032147	HMDB	MSI_level2	pos
M760T436_3	PC(O-16_1(9Z)_18_2(9Z,12Z))	759.597	436	741.567	5.576	C42H80NO7P	[M+NH4]+	Glycerophospholipids	Glycerophosphocholines				HMDB0013413	HMDB	MSI_level2	pos
M343T374	(4Z,7Z,9E,13Z,16Z,19Z)-11-Hydroperoxydocosahexaenoic acid	343.225	374.2	360.23	5.706	C22H32O4	[M-H2O+H]+	Fatty Acyls	Fatty acids and conjugates			121694-97-1	HMDB0062285	mzVault	MSI_level2	pos
M149T141	Arabonate_xylonate	149.045	140.6	166.048	5.72	C5H10O6	[M-H2O+H]+	Organooxygen compounds	Carbohydrates and carbohydrate conjugates	C00878		36232-89-0	HMDB0000539	HMDB	MSI_level2	pos
M787T436_1	PC(22_4(7Z,10Z,13Z,16Z)_18_4(6Z,9Z,12Z,15Z))	786.584	435.6	829.562	5.757	C48H80NO8P	[M-CO2+H]+	Glycerophospholipids	Glycerophosphocholines				HMDB0008634	HMDB	MSI_level2	pos
M365T320	3b,9b-Dihydroxy-6b-angeloyloxy-7(11)-eremophilen-12,8b-olide	365.23	320.1	364.189	5.856	C20H28O6	[M+H]+	Prenol lipids	Terpene lactones			171422-88-1	HMDB0041226	HMDB	MSI_level2	pos
M602T450_1	DG(18_0_0_0_18_3n6)	602.414	449.7	618.522	5.948	C39H70O5	[M-OH+H]+	Fatty Acyls	Lineolic acids and derivatives				HMDB0056049	HMDB	MSI_level2	pos
M157T131	alpha-Carboxy-delta-nonalactone	157.042	131.3	200.105	5.949	C10H16O4	[M-CO2+H]+	Lactones	Delta valerolactones				HMDB0030990	HMDB	MSI_level2	pos
M518T367	LysoPC(18_3(9Z,12Z,15Z)_0_0)	518.32	367.3	517.317	5.982	C26H48NO7P	[M+H]+	Glycerophospholipids	Glycerophosphocholines			62512-91-8	HMDB0010388	HMDB	MSI_level2	pos
M405T362	Sulfinpyrazone	405.261	362.4	404.119	6.013	C23H20N2O3S	[M+H]+	Benzene and substituted derivatives	Phenyl sulfoxides	C07317		57-96-5	HMDB0015269	HMDB	MSI_level2	pos
M310T262	Zanthosimuline	310.199	262.2	309.173	6.043	C20H23NO2	[M+H]+	Quinolines and derivatives	Quinolones and derivatives			155416-20-9	HMDB0040368	mzVault	MSI_level2	pos
M314T279_1	3,4-Dihydroxyphenacyl caffeate	314.08	279	330.074	6.095	C17H14O7	[M-OH+H]+	Organooxygen compounds	Carbonyl compounds			162616-81-1	HMDB0031706	HMDB	MSI_level2	pos
M311T322	MG(0_0_a-13_0_0_0)[rac]	311.221	322.4	288.23	6.208	C16H32O4	[M+Na]+	Glycerolipids	Monoradylglycerols				HMDB0072843	HMDB	MSI_level2	pos
M377T223_3	16&alpha;-hydroxyprednisolone	377.157	222.8	376.189	6.289	C21H28O6	[M+H]+	Steroids and steroid derivatives	Hydroxysteroids				HMDB0061016	HMDB	MSI_level2	pos
M565T229_2	Apigenin 6-C-glucoside 8-C-arabinoside	565.152	228.9	564.148	6.326	C26H28O14	[M+H]+	Flavonoids	Flavonoid glycosides				HMDB0029260	HMDB	MSI_level2	pos
M315T245	Alitame	315.071	244.5	331.157	6.36	C14H25N3O4S	[M-OH+H]+	Carboxylic acids and derivatives	Amino acids, peptides, and analogues			80863-62-3	HMDB0037324	mzVault	MSI_level2	pos
M118T321	Isoindole	118.085	320.5	117.058	6.36	C8H7N	[M+H]+	Isoindoles and derivatives	Isoindoles				HMDB0245764	HMDB	MSI_level2	pos
M250T68_2	Norepinephrine sulfate	250.13	67.9	249.031	6.365	C8H11NO6S	[M+H]+	Organic sulfuric acids and derivatives	Arylsulfates			77469-51-3	HMDB0002062	HMDB	MSI_level2	pos
M327T354	Ajmaline	327.172	354.4	326.199	6.386	C20H26N2O2	[M+H]+			C06542	Biosynthesis of other secondary metabolites; Global and overview maps	4360-12-7	HMDB0015495	HMDB	MSI_level2	pos
M292T337	Dicyclomine	292.154	337.5	309.267	6.424	C19H35NO2	[M-H2O+H]+	Carboxylic acids and derivatives	Carboxylic acid derivatives	C06951		104959-55-9	HMDB0014942	HMDB	MSI_level2	pos
M601T388	Okenone	601.448	388.2	578.412	6.425	C41H54O2	[M+Na]+			C16280	Metabolism of terpenoids and polyketides	16840-70-3		mzVault	MSI_level2	pos
M349T315_2	(1S,2S,4R)-p-Menth-8-ene-1,2,10-triol 2-glucoside	349.21	315.2	348.178	6.51	C16H28O8	[M+H]+	Prenol lipids	Terpene glycosides			378254-11-6	HMDB0039469	HMDB	MSI_level2	pos
M229T290	(S)-Curzeone	229.178	289.6	228.115	6.597	C15H16O2	[M+H]+	Prenol lipids	Sesquiterpenoids				HMDB0033878	HMDB	MSI_level2	pos
M382T237	Azelastine	382.171	236.8	381.161	6.655	C22H24ClN3O	[M+H]+	Diazanaphthalenes	Benzodiazines	C07768		758637-88-6	HMDB0015107	MoNA	MSI_level2	pos
M102T388	1-Aminocyclopropanecarboxylic acid	102.128	387.7	101.048	6.664	C4H7NO2	[M+H]+	Carboxylic acids and derivatives	Amino acids, peptides, and analogues	C01234	Chemical structure transformation maps; Amino acid metabolism; Global and overview maps	22059-21-8	HMDB0036458	MoNA	MSI_level2	pos
M291T269	Dihydrotestosterone	291.143	268.7	290.225	6.733	C19H30O2	[M+H]+	Steroids and steroid derivatives	Androstane steroids	C03917	Lipid metabolism; Cancer: overview; Cancer: specific types	521-18-6	HMDB0002961	MoNA	MSI_level2	pos
M284T279	Adrenosterone	284.155	279	300.173	6.817	C19H24O3	[M-NH3+H]+	Steroids and steroid derivatives	Androstane steroids	C05285	Lipid metabolism	382-45-6	HMDB0006772	MoNA	MSI_level2	pos
M476T354	Quasiprotopanaxatriol	476.28	354.3	458.376	6.818	C30H50O3	[M+NH4]+	Prenol lipids	Triterpenoids				HMDB0041533	mzVault	MSI_level2	pos
M460T52	2-Methoxyestrone 3-glucuronide	460.201	52.4	476.205	6.889	C25H32O9	[M-NH3+H]+	Steroids and steroid derivatives	Steroidal glycosides	C11132	Lipid metabolism	25577-70-2	HMDB0004482	mzVault	MSI_level2	pos
M112T34_2	3-Chlorophenol	111.984	33.6	128.003	6.979	C6H5ClO	[M-NH3+H]+			C14270		25231-12-3		mzVault	MSI_level2	pos
M283T279	5-Hydroxy-7-methoxy-6-methylflavone	283.152	278.9	282.089	7.037	C17H14O4	[M+H]+	Flavonoids	O-methylated flavonoids			55969-57-8	HMDB0037255	mzVault	MSI_level2	pos
M783T447	PC(O-22_0_18_3(6Z,9Z,12Z))	782.545	446.6	825.661	7.063	C48H92NO7P	[M-CO2+H]+	Glycerophospholipids	Glycerophosphocholines				HMDB0013445	HMDB	MSI_level2	pos
M432T354_1	miconazole	432.235	353.8	413.986	7.064	C18H14Cl4N2O	[M+NH4]+			C07223		22916-47-8		mzVault	MSI_level2	pos
M333T367	Isoxaben	333.168	367.4	332.174	7.144	C18H24N2O4	[M+H]+	Benzene and substituted derivatives	Methoxybenzenes	C18504		87387-81-3	HMDB0253709	MoNA	MSI_level2	pos
M281T313	Ethyl 2E,4Z-hexadecadienoate	281.209	312.7	280.24	7.148	C18H32O2	[M+H]+	Fatty Acyls	Fatty acid esters				HMDB0031051	mzVault	MSI_level2	pos
M387T410	Bufalin	387.25	409.6	386.246	7.16	C24H34O4	[M+H]+			C16922		465-21-4		MoNA	MSI_level2	pos
M244T50	Lysylaspartic acid	244.08	49.9	261.132	7.208	C10H19N3O5	[M-H2O+H]+	Carboxylic acids and derivatives	Amino acids, peptides, and analogues			20556-18-7	HMDB0028947	HMDB	MSI_level2	pos
M359T242	Isocolumbin	359.146	242.3	358.142	7.261	C20H22O6	[M+H]+	Naphthopyrans		C09077		546-97-4	HMDB0036837	MoNA	MSI_level2	pos
M228T419	N1-Acetylspermine	228.232	419	244.226	7.29	C12H28N4O	[M-OH+H]+	Carboxylic acids and derivatives	Carboxylic acid derivatives	C02567		25593-72-0	HMDB0001186	mzVault	MSI_level2	pos
M423T344	Mangiferin	423.277	343.9	422.085	7.321	C19H18O11	[M+H]+			C10077		4773-96-0		mzVault	MSI_level2	pos
M224T47	1-Benzyl-1,2,3,4-tetrahydroisoquinoline	223.972	46.5	223.136	7.371	C16H17N	[M+H]+	Isoquinolines and derivatives	Benzylisoquinolines	C05201		19716-56-4	HMDB0004087	HMDB	MSI_level2	pos
M280T272	Oxamniquine	280.156	271.5	279.158	7.399	C14H21N3O3	[M+H]+	Quinolines and derivatives	Nitroquinolines and derivatives	C07341		119678-90-9	HMDB0015228	MoNA	MSI_level2	pos
M295T425	Pinocembrin	295.173	424.9	256.074	7.431	C15H12O4	[M+K]+	Flavonoids	Flavans	C09827	Biosynthesis of other secondary metabolites	480-39-7	HMDB0030808	mzVault	MSI_level2	pos
M448T289_1	Glycohyocholic acid	448.302	289.2	465.309	7.435	C26H43NO6	[M-H2O+H]+	Steroids and steroid derivatives	Bile acids, alcohols and derivatives			32747-08-3	HMDB0240607	HMDB	MSI_level2	pos
M360T205	3,4-Dihydroxy-tamoxifen	360.231	204.7	403.215	7.436	C26H29NO3	[M-CO2+H]+	Stilbenes					HMDB0061087	HMDB	MSI_level2	pos
M365T391_1	N-Acetylmuramoyl-Ala	365.266	391.5	364.148	7.452	C14H24N2O9	[M+H]+	Organooxygen compounds	Carbohydrates and carbohydrate conjugates	C02999			HMDB0060494	HMDB	MSI_level2	pos
M190T51	2,8-Dihydroxyadenine	190.012	50.7	167.044	7.485	C5H5N5O2	[M+Na]+	Imidazopyrimidines	Purines and purine derivatives	C22500		1022140-21-1	HMDB0000401	HMDB	MSI_level2	pos
M310T387	1-Acetoxy-2-hydroxy-16-heptadecen-4-one	310.224	386.7	326.246	7.491	C19H34O4	[M-NH3+H]+	Fatty Acyls	Fatty alcohols			25346-18-3	HMDB0031006	HMDB	MSI_level2	pos
M603T347_1	Ractopamine	603.347	347	301.168	7.548	C18H23NO3	[2M+H]+	Phenols	1-hydroxy-2-unsubstituted benzenoids			66734-12-1	HMDB0240368	HMDB	MSI_level2	pos
M601T436_1	DG(18_2(9Z,12Z)_18_1(9Z)_0_0)	601.415	435.9	618.522	7.552	C39H70O5	[M-H2O+H]+	Fatty Acyls	Lineolic acids and derivatives			2632-59-9	HMDB0007247	HMDB	MSI_level2	pos
M325T328	xi-8-Hydroxyhexadecanedioic acid	325.201	327.6	302.209	7.584	C16H30O5	[M+Na]+	Fatty Acyls	Fatty acids and conjugates			38076-48-1	HMDB0037831	HMDB	MSI_level2	pos
M552T450	Deoxymyxol	552.437	449.6	568.428	7.704	C40H56O2	[M-OH+H]+			C15933				mzVault	MSI_level2	pos
M616T404_2	Calenduloside E	616.378	404	632.392	7.723	C36H56O9	[M-NH3+H]+	Prenol lipids	Terpene glycosides	C08964		108322-31-2	HMDB0040851	mzVault	MSI_level2	pos
M327T393	Androstanedione	327.309	393.1	288.209	7.729	C19H28O2	[M+K]+	Steroids and steroid derivatives	Androstane steroids	C00674	Lipid metabolism; Xenobiotics biodegradation and metabolism; Global and overview maps	846-46-8	HMDB0000899	HMDB	MSI_level2	pos
M114T437	Thiiranepropanenitrile	114.065	436.9	113.03	7.764	C5H7NS	[M+H]+	Thiiranes				76786-81-7	HMDB0038460	HMDB	MSI_level2	pos
M289T67	Ascorbigen	289.068	67.4	305.09	7.82	C15H15NO6	[M-NH3+H]+	Furofurans	Isosorbides			26676-89-1	HMDB0029839	HMDB	MSI_level2	pos
M351T363	beta-Bixin	351.235	362.7	394.214	7.845	C25H30O4	[M-CO2+H]+	Prenol lipids	Diterpenoids	C08582		39937-23-0	HMDB0035074	MoNA	MSI_level2	pos
M333T347	5,12,18R-TriHEPE	333.203	347.3	350.209	7.876	C20H30O5	[M-H2O+H]+	Fatty Acyls	Eicosanoids				HMDB0060096	HMDB	MSI_level2	pos
M325T286	2-Hydroxyestradiol-3-methyl ether	325.202	286.3	302.188	7.891	C19H26O3	[M+Na]+	Carboxylic acids and derivatives	Tricarboxylic acids and derivatives			5976-65-8	HMDB0000380	mzVault	MSI_level2	pos
M275T321	Epilubimin	275.278	320.9	236.178	8.094	C15H24O2	[M+K]+	Prenol lipids	Sesquiterpenoids	C09700		64024-09-5	HMDB0035032	mzVault	MSI_level2	pos
M315T252	5-hydroxy saxagliptin	315.134	251.6	331.19	8.101	C18H25N3O3	[M-OH+H]+	Carboxylic acids and derivatives	Amino acids, peptides, and analogues				HMDB0061099	mzVault	MSI_level2	pos
M280T327	(±)-Metalaxyl	280.157	326.5	279.147	8.113	C15H21NO4	[M+H]+	Carboxylic acids and derivatives	Amino acids, peptides, and analogues	C10947		70630-17-0	HMDB0031802	MoNA	MSI_level2	pos
M813T389_1	1,2-Distearoyllecithin	812.621	388.8	789.625	8.193	C44H88NO8P	[M+Na]+	Glycerophospholipids	Glycerophosphocholines			326495-40-3	HMDB0244096	mzVault	MSI_level2	pos
M317T394	Phytocassane B	317.209	393.9	334.214	8.226	C20H30O4	[M-H2O+H]+	Prenol lipids	Diterpenoids			166547-22-4	HMDB0041055	HMDB	MSI_level2	pos
M445T434	1-(1-Propenylthio)propyl propyl disulfide	445.118	434.3	222.057	8.299	C9H18S3	[2M+H]+	Organic disulfides	Dialkyldisulfides			143193-11-7	HMDB0033041	HMDB	MSI_level2	pos
M419T384	Simvastatin	419.276	383.9	418.272	8.315	C25H38O5	[M+H]+			C07262		79902-63-9		MoNA	MSI_level2	pos
M532T379_1	Didodecyl thiobispropanoate	532.331	379.2	514.406	8.334	C30H58O4S	[M+NH4]+	Carboxylic acids and derivatives	Dicarboxylic acids and derivatives			115628-90-5	HMDB0040172	HMDB	MSI_level2	pos
M317T348	Isorhamnetin	317.136	348.2	316.058	8.335	C16H12O7	[M+H]+	Flavonoids	Flavones	C10084		480-19-3	HMDB0002655	mzVault	MSI_level2	pos
M615T432	Caldariellaquinol	615.394	431.7	632.466	8.411	C39H68O2S2	[M-H2O+H]+			C20623				mzVault	MSI_level2	pos
M270T66	Methyl red	270.154	66.1	269.116	8.446	C15H15N3O2	[M+H]+	Azobenzenes		C19459		74886-84-3	HMDB0254611	mzVault	MSI_level2	pos
M159T34_2	Ethanone, 1-(4-butylphenyl)-	158.986	33.7	176.12	8.508	C12H16O	[M-H2O+H]+	Organooxygen compounds	Carbonyl compounds			37920-25-5	HMDB0246227	mzVault	MSI_level2	pos
M277T53	Flutamide	277.068	52.7	276.072	8.524	C11H11F3N2O3	[M+H]+	Benzene and substituted derivatives	Trifluoromethylbenzenes	C07653	Cancer: overview; Cancer: specific types	37209-54-4	HMDB0014642	HMDB	MSI_level2	pos
M513T409	Monomenthyl succinate	513.338	409.3	256.167	8.527	C14H24O4	[2M+H]+	Prenol lipids	Monoterpenoids			188709-97-9	HMDB0036143	mzVault	MSI_level2	pos
M497T379_1	8-Epiisoivangustin	497.294	379	248.141	8.545	C15H20O3	[2M+H]+	Prenol lipids	Terpene lactones				HMDB0035708	HMDB	MSI_level2	pos
M211T258	cis-4-Octenedioic acid	211.169	258.3	172.074	8.555	C8H12O4	[M+K]+	Fatty Acyls	Fatty acids and conjugates			38561-68-1	HMDB0004982	HMDB	MSI_level2	pos
M599T432	Cohibin C	599.397	432.4	576.512	8.606	C37H68O4	[M+Na]+	Fatty Acyls	Fatty alcohols				HMDB0035397	mzVault	MSI_level2	pos
M110T301	3-Methyl-1-butylamine	110.02	300.6	87.1048	8.614	C5H13N	[M+Na]+	Organonitrogen compounds	Amines	C02640		107-85-7	HMDB0031659	HMDB	MSI_level2	pos
M279T240	Phenylalanylleucine	279.168	240.4	278.163	8.635	C15H22N2O3	[M+H]+	Carboxylic acids and derivatives	Amino acids, peptides, and analogues				HMDB0253025	mzVault	MSI_level2	pos
M659T346	(S)-Nerolidol 3-O-[a-L-Rhamnopyranosyl-(1->4)-a-L-rhamnopyranosyl-(1->2)-b-D-glucopyranoside]	659.369	345.9	676.367	8.646	C33H56O14	[M-H2O+H]+	Organooxygen compounds	Carbohydrates and carbohydrate conjugates				HMDB0040845	mzVault	MSI_level2	pos
M239T327	7-Hydroxyflavone	239.068	326.5	238.063	8.648	C15H10O3	[M+H]+			C11264		6665-86-7	HMDB0141531	MoNA	MSI_level2	pos
M331T376	11-hydroxy-Delta(9)-tetrahydrocannabinol	331.188	376.1	330.219	8.684	C21H30O3	[M+H]+	Benzopyrans	1-benzopyrans	C22778		36557-05-8	HMDB0060906	mzVault	MSI_level2	pos
M264T299_1	Dimethylthiambutene	264.124	298.9	263.08	8.686	C14H17NS2	[M+H]+	Heteroaromatic compounds				524-84-5	HMDB0061719	HMDB	MSI_level2	pos
M478T374	LysoPE(18_2(9Z,12Z)_0_0)	478.297	373.7	477.286	8.78	C23H44NO7P	[M+H]+	Glycerophospholipids	Glycerophosphoethanolamines			85046-18-0	HMDB0011507	HMDB	MSI_level2	pos
M609T264_2	Diosmin	609.176	263.9	608.174	8.846	C28H32O15	[M+H]+	Flavonoids	Flavonoid glycosides	C10039		28680-33-3	HMDB0029548	HMDB	MSI_level2	pos
M412T299	Tricosanoylglycine	412.288	299.4	411.371	8.961	C25H49NO3	[M+H]+	Carboxylic acids and derivatives	Amino acids, peptides, and analogues				HMDB0013314	HMDB	MSI_level2	pos
M368T224	Blonanserin	368.219	224.3	367.242	8.986	C23H30FN3	[M+H]+	Diazinanes	Piperazines			132810-10-7	HMDB0249290	mzVault	MSI_level2	pos
M694T352_3	(S)-Nerolidol 3-O-[a-L-rhamnopyranosyl-(1->4)-a-L-rhamnopyranosyl-(1->6)-b-D-glucopyranoside]	694.407	351.9	676.367	9.054	C33H56O14	[M+NH4]+	Organooxygen compounds	Carbohydrates and carbohydrate conjugates			130466-33-0	HMDB0040846	mzVault	MSI_level2	pos
M251T306	3-Ketoapotrichothecene	251.125	305.5	250.157	9.076	C15H22O3	[M+H]+	Tetrahydrofurans					HMDB0036550	mzVault	MSI_level2	pos
M351T294_2	Prostaglandin G2	351.213	294.2	368.22	9.079	C20H32O6	[M-H2O+H]+	Fatty Acyls	Eicosanoids	C05956	Nervous system; Lipid metabolism; Immune system; Structure-based classification; Global and overview maps	51982-36-6	HMDB0003235	Metlin	MSI_level2	pos
M365T314	Gibberellin A91	365.163	314.3	364.152	9.114	C19H24O7	[M+H]+	Prenol lipids	Diterpenoids			160965-01-5	HMDB0040651	HMDB	MSI_level2	pos
M835T398	PC(O-22_2(13Z,16Z)_22_3(10Z,13Z,16Z))	834.587	397.8	877.692	9.141	C52H96NO7P	[M-CO2+H]+	Glycerophospholipids	Glycerophosphocholines				HMDB0013456	mzVault	MSI_level2	pos
M266T49_1	Isoniazid alpha-ketoglutaric acid	266.075	48.9	265.07	9.185	C11H11N3O5	[M+H]+	Pyridines and derivatives	Pyridinecarboxylic acids and derivatives	C16625	Xenobiotics biodegradation and metabolism	1152-31-4	HMDB0060663	HMDB	MSI_level2	pos
M302T327	Flutriafol	302.136	326.5	301.103	9.194	C16H13F2N3O	[M+H]+			C18734		76674-21-0		mzVault	MSI_level2	pos
M448T49	Ononin	448.164	49.1	430.126	9.368	C22H22O9	[M+NH4]+	Isoflavonoids	Isoflavonoid O-glycosides	C10509	Biosynthesis of other secondary metabolites	1084808-15-0	HMDB0033987	mzVault	MSI_level2	pos
M225T331_1	N-[2-(4-Hydroxyphenyl)ethyl]benzamide	225.06	330.8	241.11	9.387	C15H15NO2	[M-NH3+H]+	Phenols	1-hydroxy-2-unsubstituted benzenoids			41859-54-5	HMDB0029366	HMDB	MSI_level2	pos
M177T41	(2R)-2-[(3R,4S)-3,4-Dihydroxy-5-oxooxolan-2-yl]-2-hydroxyacetaldehyde	177.038	41.4	176.032	9.395	C6H8O6	[M+H]+	Lactones	Gamma butyrolactones				HMDB0242712	mzVault	MSI_level2	pos
M251T45	2,6-Dibromophenol	250.868	45.3	249.863	9.415	C6H4Br2O	[M+H]+	Phenols	Halophenols	C16247	Xenobiotics biodegradation and metabolism; Global and overview maps	59779-25-8	HMDB0032080	mzVault	MSI_level2	pos
M391T66_3	Cascarillin	391.215	66	408.215	9.449	C22H32O7	[M-H2O+H]+	Prenol lipids	Diterpenoids	C09071		10118-56-6	HMDB0036836	HMDB	MSI_level2	pos
M248T264	Tinidazole	248.072	264.5	247.063	9.472	C8H13N3O4S	[M+H]+	Azoles	Imidazoles			148159-84-6	HMDB0015047	HMDB	MSI_level2	pos
M619T438_2	DG(18_2(9Z,12Z)_18_1(11Z)_0_0)	619.439	438.2	618.522	9.51	C39H70O5	[M+H]+	Fatty Acyls	Lineolic acids and derivatives				HMDB0007246	HMDB	MSI_level2	pos
M241T290	Cyanazine	241.094	289.7	240.089	9.512	C9H13ClN6	[M+H]+	Triazines	Aminotriazines	C14299		21725-46-2	HMDB0250604	MoNA	MSI_level2	pos
M613T407	DG(18_3n6_0_0_18_3n6)	613.471	406.5	612.475	9.659	C39H64O5	[M+H]+	Fatty Acyls	Lineolic acids and derivatives				HMDB0056296	HMDB	MSI_level2	pos
M217T316	(S)-Auraptenol	217.12	316.1	260.105	9.672	C15H16O4	[M-CO2+H]+	Coumarins and derivatives				51559-35-4	HMDB0030854	HMDB	MSI_level2	pos
M203T131	Cimaterol	203.047	131.2	219.137	9.715	C12H17N3O	[M-OH+H]+	Benzene and substituted derivatives	Benzonitriles				HMDB0250249	mzVault	MSI_level2	pos
M515T380_1	Ganoderenic acid B	515.305	380.3	514.293	9.869	C30H42O7	[M+H]+	Prenol lipids	Triterpenoids			100665-41-6	HMDB0035709	HMDB	MSI_level2	pos
M277T54	4-Hydroxycinnamoylagmatine	277.032	54	276.159	9.911	C14H20N4O2	[M+H]+	Cinnamic acids and derivatives	Hydroxycinnamic acids and derivatives	C04498	Amino acid metabolism; Global and overview maps	7295-86-5	HMDB0033460	HMDB	MSI_level2	pos
M229T188	tolkan	229.133	187.7	206.142	9.922	C12H18N2O	[M+Na]+	Benzene and substituted derivatives	N-phenylureas	C11005		1007461-76-8	HMDB0253682	BioDeepDB	MSI_level2	pos
M508T316_1	LysoPC(P-18_0_0_0)	508.335	316.3	507.369	9.931	C26H54NO6P	[M+H]+	Glycerophospholipids	Glycerophosphocholines				HMDB0013122	HMDB	MSI_level2	pos
M457T425	Leukotriene E4	457.278	425.2	439.239	9.936	C23H37NO5S	[M+NH4]+	Fatty Acyls	Eicosanoids	C05952	Lipid metabolism; Immune system; Global and overview maps; Signaling molecules and interaction	75715-89-8	HMDB0002200	mzVault	MSI_level2	pos
M517T434	Trisjuglone	517.347	433.6	516.048	9.949	C30H12O9	[M+H]+	Flavonoids	Flavonoid glycosides			50838-55-6	HMDB0030568	mzVault	MSI_level2	pos
M618T438	PA(i-14_0_i-17_0)	618.432	437.5	634.457	9.958	C34H67O8P	[M-NH3+H]+	Glycerophospholipids	Glycerophosphates				HMDB0115819	HMDB	MSI_level2	pos
M333T388	20-oxo-leukotriene B4	333.203	388.2	350.209	9.977	C20H30O5	[M-H2O+H]+	Fatty Acyls	Eicosanoids			115609-68-2	HMDB0012641	mzVault	MSI_level2	pos
M423T369	2,3-Epoxyphylloquinone	423.328	368.6	466.345	9.991	C31H46O3	[M-CO2+H]+	Prenol lipids	Quinone and hydroquinone lipids			25486-55-9	HMDB0245416	HMDB	MSI_level2	pos
M319T161	Gibberellin A98	319.151	161.2	362.173	10.003	C20H26O6	[M-CO2+H]+	Prenol lipids	Diterpenoids			95784-14-8	HMDB0041510	mzVault	MSI_level2	pos
M435T354	LysoPA(i-19_0_0_0)	435.238	354.4	452.29	10.042	C22H45O7P	[M-H2O+H]+	Glycerophospholipids	Glycerophosphates				HMDB0114766	HMDB	MSI_level2	pos
M584T449_1	CerP(d18_1_12_0)	584.411	449.2	561.416	10.055	C30H60NO6P	[M+Na]+	Sphingolipids	Phosphosphingolipids				HMDB0010699	HMDB	MSI_level2	pos
M170T40_1	2-(1-Methylethyl)-4-propylthiazole	170.047	39.6	169.093	10.1	C9H15NS	[M+H]+	Azoles	Thiazoles			87116-69-6	HMDB0040108	mzVault	MSI_level2	pos
M224T220	N-acetyltyrosine	224.094	219.8	223.084	10.129	C11H13NO4	[M+H]+	Carboxylic acids and derivatives	Amino acids, peptides, and analogues			537-55-3	HMDB0000866	HMDB	MSI_level2	pos
M243T87	4-Hydroxy tolbutamide	243.183	86.7	286.099	10.139	C12H18N2O4S	[M-CO2+H]+	Benzene and substituted derivatives	Benzenesulfonamides			5719-85-7	HMDB0006408	mzVault	MSI_level2	pos
M613T371	DG(14_1n5_0_0_22_5n6)	613.477	371.4	612.475	10.148	C39H64O5	[M+H]+	Glycerolipids	Diradylglycerols				HMDB0056149	HMDB	MSI_level2	pos
M613T449_1	DG(18_3n6_0_0_18_3n3)	613.476	449.4	612.475	10.148	C39H64O5	[M+H]+	Fatty Acyls	Lineolic acids and derivatives				HMDB0056303	HMDB	MSI_level2	pos
M250T324	O-Desmethyltramadol	250.178	324.3	249.173	10.178	C15H23NO2	[M+H]+	Benzene and substituted derivatives	Cyclohexylphenols			144830-14-8	HMDB0060997	HMDB	MSI_level2	pos
M788T405	PC(P-18_0_18_2(9Z,12Z))	787.621	405.4	769.599	10.2	C44H84NO7P	[M+NH4]+	Glycerophospholipids	Glycerophosphocholines				HMDB0011244	HMDB	MSI_level2	pos
M547T262_2	6-beta-D-Glucopyranosyl-8-beta-D-ribopyranosylapigenin	547.15	262.4	564.148	10.216	C26H28O14	[M-H2O+H]+	Flavonoids	Flavonoid glycosides	C10110		207461-10-7	HMDB0033571	HMDB	MSI_level2	pos
M485T344	DG(10_0_i-16_0_0_0)	485.282	343.8	484.413	10.265	C29H56O5	[M+H]+	Glycerolipids	Diradylglycerols				HMDB0092985	HMDB	MSI_level2	pos
M347T309_2	Rufloxacin	347.278	308.8	363.105	10.267	C17H18FN3O3S	[M-OH+H]+	Quinolines and derivatives	Quinoline carboxylic acids	C11240		101363-10-4	HMDB0042009	HMDB	MSI_level2	pos
M429T419	13'-Hydroxy-alpha-tocopherol	429.377	418.7	446.376	10.279	C29H50O3	[M-H2O+H]+	Prenol lipids	Quinone and hydroquinone lipids				HMDB0012559	mzVault	MSI_level2	pos
M347T383	Corticosterone	347.218	383.4	346.214	10.294	C21H30O4	[M+H]+	Steroids and steroid derivatives	Hydroxysteroids	C02140	Lipid metabolism; Neurodegenerative disease; Global and overview maps; Endocrine system	50-22-6	HMDB0001547	MoNA	MSI_level2	pos
M110T259	3-Isoxazolidinone	110.02	259	87.032	10.432	C3H5NO2	[M+Na]+	Azolidines	Oxazolidines			1192-07-0	HMDB0039426	mzVault	MSI_level2	pos
M363T363	Coumaphos	363.213	363.4	362.014	10.433	C14H16ClO5PS	[M+H]+	Coumarins and derivatives		C11025		56-72-4	HMDB0250488	MoNA	MSI_level2	pos
M312T238	Tolazamide	312.134	238.3	311.13	10.446	C14H21N3O3S	[M+H]+			C71499		1156-19-0	HMDB0014977	HMDB	MSI_level2	pos
M309T276	Avenanthramide L	309.227	276.4	325.095	10.455	C18H15NO5	[M-OH+H]+	Benzene and substituted derivatives	Benzoic acids and derivatives			172549-38-1	HMDB0033193	HMDB	MSI_level2	pos
M328T365	3-Hydroxyneogrifolin	328.219	364.6	344.235	10.482	C22H32O3	[M-NH3+H]+	Prenol lipids	Sesquiterpenoids			192383-78-1	HMDB0039885	HMDB	MSI_level2	pos
M194T249	2-Isopropylphenyl methylcarbamate	194.115	248.7	193.11	10.558	C11H15NO2	[M+H]+	Benzene and substituted derivatives	Cumenes	C18418		2631-40-5	HMDB0031797	HMDB	MSI_level2	pos
M595T251	Poncirin	595.196	251.2	594.195	10.623	C28H34O14	[M+H]+	Flavonoids	Flavonoid glycosides	C09830		14941-08-3	HMDB0037487	HMDB	MSI_level2	pos
M493T249_2	Tricin 7-glucoside	493.139	249	492.127	10.653	C23H24O12	[M+H]+	Flavonoids	Flavonoid glycosides			32769-01-0	HMDB0030553	HMDB	MSI_level2	pos
M127T33	1H-Imidazole-1-acetic acid	126.972	33.1	126.043	10.711	C5H6N2O2	[M+H]+	Carboxylic acids and derivatives	Amino acids, peptides, and analogues			22884-10-2	HMDB0029736	HMDB	MSI_level2	pos
M224T35	Tigloidine	224.126	34.7	223.157	10.769	C13H21NO2	[M+H]+	Tropane alkaloids		C10868		533-08-4	HMDB0029875	HMDB	MSI_level2	pos
M402T400	Myxalamid B	402.296	400.1	401.293	10.825	C25H39NO3	[M+H]+			C12159		86934-10-3		BioDeepDB	MSI_level2	pos
M530T409	Bacteriohopanetetrol	530.376	409.3	546.465	10.874	C35H62O4	[M-OH+H]+			C21119		51024-98-7		mzVault	MSI_level2	pos
M128T39	Methyl (R)-3-methyl-2-oxopentanoate	128.045	38.5	144.079	10.881	C7H12O3	[M-OH+H]+	Fatty Acyls	Fatty acid esters			3682-42-6	HMDB0037114	HMDB	MSI_level2	pos
M219T65	Pantothenamide	219.079	64.7	218.127	10.885	C9H18N2O4	[M+H]+	Carboxylic acids and derivatives	Amino acids, peptides, and analogues			7757-97-3	HMDB0041313	mzVault	MSI_level2	pos
M423T346_2	Monoketocholic acid	423.246	345.9	422.267	10.896	C24H38O6	[M+H]+	Steroids and steroid derivatives	Bile acids, alcohols and derivatives				HMDB0254862	mzVault	MSI_level2	pos
M370T69	(-)-alpha-Narcotine	370.169	68.7	413.147	11.1	C22H23NO7	[M-CO2+H]+	Phthalide isoquinolines		C09592	Biosynthesis of other secondary metabolites; Global and overview maps	10421-76-8	HMDB0033439	mzVault	MSI_level2	pos
M277T49	Noralfentanil	277.089	48.9	276.184	11.128	C16H24N2O2	[M+H]+	Benzene and substituted derivatives	Anilides			61086-18-8	HMDB0061010	mzVault	MSI_level2	pos
M400T335_1	Colchicine	400.171	334.8	399.168	11.134	C22H25NO6	[M+H]+	Tropones		C07592	Chemical structure transformation maps; Biosynthesis of other secondary metabolites; Global and overview maps	30512-31-3	HMDB0015466	Metlin	MSI_level2	pos
M346T238	Frenolicin B	346.234	237.6	328.095	11.146	C18H16O6	[M+NH4]+	Isochromanequinones	Benzoisochromanequinones			68930-68-7	HMDB0034109	mzVault	MSI_level2	pos
M155T33_1	1,1'-Thiobisethanethiol	154.966	33.2	153.994	11.263	C4H10S3	[M+H]+	Organooxygen compounds	Ethers			53897-59-9	HMDB0040239	HMDB	MSI_level2	pos
M593T413	Pheophorbide a	593.151	413	592.269	11.267	C35H36N4O5	[M+H]+						HMDB0256449	mzVault	MSI_level2	pos
M299T263	Pregnenolone	299.24	263.4	316.24	11.267	C21H32O2	[M-H2O+H]+	Steroids and steroid derivatives	Pregnane steroids	C01953	Lipid metabolism; Endocrine and metabolic disease; Global and overview maps; Endocrine system	145-13-1	HMDB0000253	BioDeepDB	MSI_level2	pos
M298T300	mono-isopropyl-disopyramide	298.18	299.8	297.184	11.458	C18H23N3O	[M+H]+	Carboxylic acids and derivatives	Amino acids, peptides, and analogues			38236-46-3	HMDB0061024	HMDB	MSI_level2	pos
M316T246	Carnosic_acid	316.212	245.6	332.199	11.573	C20H28O4	[M-NH3+H]+			C21818	Global and overview maps; Metabolism of terpenoids and polyketides	139236-75-2		mzVault	MSI_level2	pos
M114T75	4-(Aminobutyl)guanidine	114.128	75.2	130.122	11.594	C5H14N4	[M-OH+H]+	Organonitrogen compounds	Guanidines				HMDB0246298	HMDB	MSI_level2	pos
M335T275	Marmeline	335.148	274.6	351.183	11.705	C22H25NO3	[M-OH+H]+	Phenol ethers				81532-00-5	HMDB0030192	HMDB	MSI_level2	pos
M208T51	Sinapic acid	208.082	50.7	224.068	11.724	C11H12O5	[M-OH+H]+	Cinnamic acids and derivatives	Hydroxycinnamic acids and derivatives	C00482	Chemical structure transformation maps; Biosynthesis of other secondary metabolites; Global and overview maps	7362-37-0	HMDB0032616	HMDB	MSI_level2	pos
M496T360	LysoPC(16_0_0_0)	496.334	359.8	495.332	11.783	C24H50NO7P	[M+H]+	Glycerophospholipids	Glycerophosphocholines			14863-27-5	HMDB0010382	HMDB	MSI_level2	pos
M370T430	Lathosterol	370.355	430.2	386.355	11.835	C27H46O	[M-OH+H]+	Steroids and steroid derivatives	Cholestane steroids	C01189	Lipid metabolism; Global and overview maps	80-99-9	HMDB0001170	mzVault	MSI_level2	pos
M415T354_3	10'-Apo-beta-carotenal	415.224	353.6	376.277	11.845	C27H36O	[M+K]+	Prenol lipids	Sesterterpenoids	C20695		640-49-3	HMDB0059605	HMDB	MSI_level2	pos
M381T54	Econazole	381.037	53.8	380.025	11.896	C18H15Cl3N2O	[M+H]+	Benzene and substituted derivatives	Benzylethers	C08068		27220-47-9	HMDB0015259	HMDB	MSI_level2	pos
M304T34	Isomugineic acid	303.881	33.9	320.122	11.953	C12H20N2O8	[M-NH3+H]+	Carboxylic acids and derivatives	Amino acids, peptides, and analogues	C15500		74281-81-5	HMDB0033555	mzVault	MSI_level2	pos
M250T68_1	Cysteinyl-Glutamine	250.083	68.4	249.078	11.994	C8H15N3O4S	[M+H]+	Carboxylic acids and derivatives	Amino acids, peptides, and analogues				HMDB0028773	HMDB	MSI_level2	pos
M534T399_2	Artemoin A	534.374	399.4	550.496	12.028	C35H66O4	[M-OH+H]+	Fatty Acyls	Fatty alcohols				HMDB0033604	HMDB	MSI_level2	pos
M225T307	4(1H)-Pteridinone, 2-amino-7-(1,2-dihydroxypropyl)-5,6,7,8-tetrahydro-	225.112	306.6	241.117	12.036	C9H15N5O3	[M-OH+H]+	Pteridines and derivatives	Pterins and derivatives				HMDB0249918	HMDB	MSI_level2	pos
M330T84	Desulfoglucotropeolin	330.166	84.1	329.093	12.043	C14H19NO6S	[M+H]+			C01069	Biosynthesis of other secondary metabolites; Global and overview maps			mzVault	MSI_level2	pos
M459T267_2	Loperamide	459.225	267.2	476.223	12.077	C29H33ClN2O2	[M-H2O+H]+	Benzene and substituted derivatives	Diphenylmethanes	C07080		53179-11-6	HMDB0004999	mzVault	MSI_level2	pos
M257T307_2	Dihydrodaidzein	257.139	306.5	256.074	12.215	C15H12O4	[M+H]+	Isoflavonoids	Isoflavans	C90417		879559-75-8	HMDB0005760	HMDB	MSI_level2	pos
M323T283	N-(6-Aminohexyl)-5-chloro-1-naphthalenesulfonamide	323.16	283.5	340.101	12.259	C16H21ClN2O2S	[M-H2O+H]+	Naphthalenes	Naphthalene sulfonic acids and derivatives			65595-90-6	HMDB0255015	HMDB	MSI_level2	pos
M599T382_2	Cohibin D	599.4	381.8	576.512	12.276	C37H68O4	[M+Na]+	Fatty Acyls	Fatty alcohols				HMDB0035398	mzVault	MSI_level2	pos
M153T40	Selenocysteine	153.033	39.8	168.964	12.288	C3H7NO2Se	[M-NH3+H]+	Carboxylic acids and derivatives	Amino acids, peptides, and analogues	C05688	Metabolism of other amino acids; Global and overview maps	10236-58-5	HMDB0003288	mzVault	MSI_level2	pos
M527T49_2	Maltotriose	527.165	48.5	504.169	12.429	C18H32O16	[M+Na]+	Organooxygen compounds	Carbohydrates and carbohydrate conjugates	C01835	Membrane transport; Digestive system	1109-28-0	HMDB0001262	Metlin	MSI_level2	pos
M296T49	Sambubiose	296.064	48.8	312.106	12.57	C11H20O10	[M-OH+H]+	Organooxygen compounds	Carbohydrates and carbohydrate conjugates			26388-68-1	HMDB0029883	HMDB	MSI_level2	pos
M123T40	N-Nitroso-pyrrolidine	123.04	39.5	100.064	12.577	C4H8N2O	[M+Na]+	Pyrrolidines		C19285		1219802-09-1	HMDB0031642	HMDB	MSI_level2	pos
M409T419	Etiocholanolone sulfate	409.271	418.7	370.181	12.622	C19H30O5S	[M+K]+	Steroids and steroid derivatives	Sulfated steroids				HMDB0013232	HMDB	MSI_level2	pos
M351T355	Neogrifolin	351.255	354.9	328.24	12.623	C22H32O2	[M+Na]+	Prenol lipids	Sesquiterpenoids			23665-96-5	HMDB0030053	HMDB	MSI_level2	pos
M565T450_1	Canthaxanthin	565.397	449.6	564.397	12.709	C40H52O2	[M+H]+	Prenol lipids	Tetraterpenoids	C08583	Global and overview maps; Metabolism of terpenoids and polyketides	514-78-3	HMDB0003154	HMDB	MSI_level2	pos
M350T315_1	1-(1,2,3,4,5-Pentahydroxypent-1-yl)-1,2,3,4-tetrahydro-beta-carboline-3-carboxylate	350.204	315.2	366.143	12.748	C17H22N2O7	[M-OH+H]+	Benzopyrans	1-benzopyrans				HMDB0012492	mzVault	MSI_level2	pos
M250T103	N,O-Didesmethylvenlafaxine	250.131	103.4	249.173	12.762	C15H23NO2	[M+H]+	Organooxygen compounds	Alcohols and polyols			135308-74-6	HMDB0060852	HMDB	MSI_level2	pos
M613T420_2	DG(14_0_0_0_22_6n3)	613.491	419.8	612.475	12.835	C39H64O5	[M+H]+	Glycerolipids	Diradylglycerols				HMDB0055980	HMDB	MSI_level2	pos
M530T411	Dilauryl 3,3'-thiodipropionate	530.365	410.6	546.378	12.9	C30H58O4S2	[M-NH3+H]+	Carboxylic acids and derivatives	Dicarboxylic acids and derivatives			5926-55-6	HMDB0038474	mzVault	MSI_level2	pos
M276T67	(3beta,6beta)-Furanoeremophilane-3,6-diol 6-acetate	276.145	66.6	292.167	12.956	C17H24O4	[M-NH3+H]+	Prenol lipids	Sesquiterpenoids			34335-95-0	HMDB0034930	HMDB	MSI_level2	pos
M366T442	Lepidiumterpenyl ester	366.381	441.5	382.308	13.091	C23H42O4	[M-OH+H]+	Prenol lipids	Sesquiterpenoids			255833-57-9	HMDB0036865	HMDB	MSI_level2	pos
M312T341	Grifolin	312.225	341	328.24	13.127	C22H32O2	[M-OH+H]+	Prenol lipids	Sesquiterpenoids			6903-07-7	HMDB0030446	mzVault	MSI_level2	pos
M322T253	Bergamottin	322.092	253.2	338.152	13.18	C21H22O4	[M-NH3+H]+			C22152		7380-40-7	HMDB0033782	HMDB	MSI_level2	pos
M639T251_2	Malvidin 3-laminaribioside	639.16	251.5	655.187	13.21	C29H35O17	[M-NH3+H]+	Flavonoids	Flavonoid glycosides			55463-07-5	HMDB0038033	HMDB	MSI_level2	pos
M277T348	Molindone	277.143	348	276.184	13.328	C16H24N2O2	[M+H]+	Indoles and derivatives		C07230		7416-34-4	HMDB0015555	HMDB	MSI_level2	pos
M536T409	Aleuriaxanthin	536.34	409.2	552.433	13.474	C40H56O	[M-NH3+H]+	Prenol lipids	Tetraterpenoids			51599-07-6	HMDB0036910	mzVault	MSI_level2	pos
M273T68	Dimethylallyltryptophan	273.095	68.1	272.152	13.543	C16H20N2O2	[M+H]+			C06067		5017-33-4		mzVault	MSI_level2	pos
M345T304	5-Hydroxyomeprazole	345.262	304.3	361.11	13.66	C17H19N3O4S	[M-OH+H]+	Benzimidazoles	Sulfinylbenzimidazoles			1189882-58-3	HMDB0014010	mzVault	MSI_level2	pos
M270T99	Uralenneoside	270.046	98.8	286.069	13.671	C12H14O8	[M-NH3+H]+	Benzene and substituted derivatives	Benzoic acids and derivatives			143986-30-5	HMDB0041272	HMDB	MSI_level2	pos
M788T418_2	PC(18_1(9Z)_P-18_1(11Z))	787.62	417.8	769.599	13.755	C44H84NO7P	[M+NH4]+	Glycerophospholipids	Glycerophosphocholines				HMDB0008128	HMDB	MSI_level2	pos
M315T383	Dantrolene	315.193	382.5	314.065	13.846	C14H10N4O5	[M+H]+	Azolidines	Imidazolidines	C06939		1185234-99-4	HMDB0015350	Metlin	MSI_level2	pos
M366T441	(9E)-9-nitrooctadecenoic Acid	366.37	440.8	327.241	13.867	C18H33NO4	[M+K]+	Fatty Acyls	Fatty acids and conjugates			875685-44-2	HMDB0062738	HMDB	MSI_level2	pos
M535T411_2	CERCOSPORIN	535.334	410.6	534.153	13.958	C29H26O10	[M+H]+			C10309		35082-49-6		MoNA	MSI_level2	pos
M759T417_2	PC(18_2(9Z,12Z)_16_0)	758.58	417.4	757.562	13.972	C42H80NO8P	[M+H]+	Glycerophospholipids	Glycerophosphocholines				HMDB0008133	HMDB	MSI_level2	pos
M310T254	N-Acetylneuraminic acid	310.118	253.7	309.106	14.018	C11H19NO9	[M+H]+			C19910		19342-33-7	HMDB0000230	Metlin	MSI_level2	pos
M551T368	Lutein	551.433	367.6	568.428	14.111	C40H56O2	[M-H2O+H]+	Prenol lipids	Tetraterpenoids	C08601	Chemical structure transformation maps; Global and overview maps; Metabolism of terpenoids and polyketides	127-40-2	HMDB0003233	Metlin	MSI_level2	pos
M520T307	LPC 18_2	520.332	307.1	519.332	14.122	C26H50NO7P	[M+H]+					22252-07-9	HMDB0010386	HMDB	MSI_level2	pos
M262T67	Imazapyr	262.091	67.3	261.111	14.141	C13H15N3O3	[M+H]+	Carboxylic acids and derivatives	Amino acids, peptides, and analogues	C18864		81334-34-1	HMDB0253405	MoNA	MSI_level2	pos
M177T217	(-)-Salsoline	177.102	216.5	193.11	14.168	C11H15NO2	[M-OH+H]+	Tetrahydroisoquinolines		C09640		76419-97-1	HMDB0012469	MoNA	MSI_level2	pos
M248T227	ent-Emtricitabine	248.054	227	247.043	14.253	C8H10FN3O3S	[M+H]+	Nucleoside and nucleotide analogues	3'-thia pyrimidine nucleosides				HMDB0251822	HMDB	MSI_level2	pos
M228T293	Deoxycytidine	228.131	293.4	227.091	14.305	C9H13N3O4	[M+H]+	Pyrimidine nucleosides	Pyrimidine 2'-deoxyribonucleosides	C00881	Membrane transport; Global and overview maps; Nucleotide metabolism	951-77-9	HMDB0000014	MoNA	MSI_level2	pos
M620T442_2	Oryzanol A	620.458	441.5	602.433	14.364	C40H58O4	[M+NH4]+	Prenol lipids	Sesquiterpenoids				HMDB0035891	mzVault	MSI_level2	pos
M294T294_2	(E)-2-O-Cinnamoyl-beta-D-glucopyranose	294.215	294.3	310.105	14.392	C15H18O7	[M-OH+H]+	Organooxygen compounds	Carbohydrates and carbohydrate conjugates			94356-16-8	HMDB0035880	HMDB	MSI_level2	pos
M182T154	2-aminooctanoate	182.045	154.4	159.126	14.414	C8H17NO2	[M+Na]+	Carboxylic acids and derivatives	Amino acids, peptides, and analogues			644-90-6	HMDB0000991	HMDB	MSI_level2	pos
M269T68	Seryltyrosine	269.076	67.8	268.106	14.42	C12H16N2O5	[M+H]+	Carboxylic acids and derivatives	Amino acids, peptides, and analogues			21435-27-8	HMDB0029051	HMDB	MSI_level2	pos
M683T240_1	Tricin 7-diglucuronoside	683.155	240.3	682.138	14.493	C29H30O19	[M+H]+	Flavonoids	Flavonoid glycosides			83097-44-3	HMDB0037460	HMDB	MSI_level2	pos
M812T382	3-Deoxo-4b-deoxypaxilline	811.686	382.1	405.267	14.521	C27H35NO2	[2M+H]+			C20534	Biosynthesis of other secondary metabolites; Global and overview maps			mzVault	MSI_level2	pos
M368T271_2	5-(3',4'-Dihydroxyphenyl)-gamma-valerolactone-4'-O-glucuronide	368.242	270.9	384.106	14.55	C17H20O10	[M-NH3+H]+	Organooxygen compounds	Carbohydrates and carbohydrate conjugates				HMDB0059989	mzVault	MSI_level2	pos
M234T197	2,2'_6',2'-Terpyridine	234.135	197.2	233.095	14.565	C15H11N3	[M+H]+	Pyridines and derivatives	Bipyridines and oligopyridines			1148-79-4	HMDB0245379	mzVault	MSI_level2	pos
M428T80	Mitoxantrone	428.175	79.8	444.201	14.719	C22H28N4O6	[M-NH3+H]+	Anthracenes	Anthraquinones	C11195		65271-80-9	HMDB0015335	HMDB	MSI_level2	pos
M294T319	12(13)Ep-9-KODE	294.215	318.8	310.214	14.732	C18H30O4	[M-OH+H]+	Fatty Acyls	Fatty acids and conjugates			478931-82-7	HMDB0013623	HMDB	MSI_level2	pos
M468T438	6-Deoxocastasterone	468.39	437.8	450.371	14.759	C28H50O4	[M+NH4]+	Steroids and steroid derivatives	Bile acids, alcohols and derivatives	C15802	Global and overview maps; Metabolism of terpenoids and polyketides	87833-54-3	HMDB0033984	mzVault	MSI_level2	pos
M291T66_1	Glutathione	291.083	65.8	307.084	14.983	C10H17N3O6S	[M-OH+H]+	Carboxylic acids and derivatives	Amino acids, peptides, and analogues	C00051	Membrane transport; Cell growth and death; Metabolism of other amino acids; Digestive system; Endocrine system; Amino acid metabolism; Global and overview maps	70-18-8	HMDB0000125	mzVault	MSI_level2	pos
M435T418	Oleanol	435.293	418.1	412.37	15.048	C29H48O	[M+Na]+	Prenol lipids	Triterpenoids				HMDB0255938	mzVault	MSI_level2	pos
M551T346_2	DG(i-13_0_i-19_0_0_0)	551.328	346.2	568.507	15.049	C35H68O5	[M-H2O+H]+	Glycerolipids	Diradylglycerols				HMDB0093261	HMDB	MSI_level2	pos
M267T43	Nevirapine	267.163	43.2	266.117	15.056	C15H14N4O	[M+H]+	Organonitrogen compounds	Amines	C07263		129618-40-2	HMDB0014383	HMDB	MSI_level2	pos
M524T297_1	Calcimycin	524.26	297.2	523.268	15.066	C29H37N3O6	[M+H]+			C11309		52665-69-7		mzVault	MSI_level2	pos
M265T40	FA 4_2;O3	265.015	39.8	132.006	15.181	C4H4O5	[2M+H]+			C00036	Cancer: overview; Chemical structure transformation maps; Signal transduction; Carbohydrate metabolism; Xenobiotics biodegradation and metabolism; Biosynthesis of other secondary metabolites; Amino acid metabolism; Energy metabolism; Global and overview maps	328-42-7		mzVault	MSI_level2	pos
M160T34	N-hydroxyl-tryptamine	159.971	33.9	176.095	15.232	C10H12N2O	[M-NH3+H]+	Indoles and derivatives	Indoles	C17203	Amino acid metabolism; Global and overview maps	4761-34-6	HMDB0255154	mzVault	MSI_level2	pos
M204T67	s-Nitroso-n-acetyl-d-penicillamine	204.086	67	220.052	15.31	C7H12N2O4S	[M-OH+H]+	Carboxylic acids and derivatives	Amino acids, peptides, and analogues				HMDB0250051	mzVault	MSI_level2	pos
M292T361	3-Methyl-5-pentyl-2-furannonanoic acid	292.199	361.4	308.235	15.35	C19H32O3	[M-OH+H]+	Fatty Acyls	Fatty acids and conjugates			57818-39-0	HMDB0031091	mzVault	MSI_level2	pos
M281T87	Sterigmatocystin	281.077	86.6	324.063	15.411	C18H12O6	[M-CO2+H]+	Sterigmatocystins		C00961	Biosynthesis of other secondary metabolites; Global and overview maps	10048-13-2	HMDB0030588	MoNA	MSI_level2	pos
M241T70	Heptadecane	241.082	70.4	240.282	15.416	C17H36	[M+H]+	Saturated hydrocarbons	Alkanes	C01816		629-78-7	HMDB0059830	Metlin	MSI_level2	pos
M286T69	Cocaine	286.139	68.7	303.147	15.594	C17H21NO4	[M-H2O+H]+	Benzene and substituted derivatives	Benzoic acids and derivatives	C01416	Chemical structure transformation maps; Biosynthesis of other secondary metabolites; Global and overview maps	50-36-2	HMDB0015043	mzVault	MSI_level2	pos
M421T45	Glucaric acid	420.882	44.9	210.038	15.611	C6H10O8	[2M+H]+	Organooxygen compounds	Carbohydrates and carbohydrate conjugates	C00818	Carbohydrate metabolism; Global and overview maps	80876-58-0	HMDB0000663	mzVault	MSI_level2	pos
M244T40	Beta-D-Fructose 6-phosphate	243.996	39.8	260.03	15.627	C6H13O9P	[M-NH3+H]+	Organooxygen compounds	Carbohydrates and carbohydrate conjugates	C05345	Carbohydrate metabolism; Biosynthesis of other secondary metabolites; Glycan biosynthesis and metabolism; Chemical structure transformation maps; Global and overview maps	113181-03-6	HMDB0003971	mzVault	MSI_level2	pos
M617T420_2	Parviflorin	617.429	419.8	594.45	15.631	C35H62O7	[M+Na]+	Fatty Acyls	Fatty alcohols			152378-19-3	HMDB0040708	HMDB	MSI_level2	pos
M313T384	MG(0_0_16_0_0_0)	313.269	384.3	330.277	15.661	C19H38O4	[M-H2O+H]+	Glycerolipids	Monoradylglycerols			23470-00-0	HMDB0011533	HMDB	MSI_level2	pos
M223T413	6-Acetyl-D-glucose	223.064	413.2	222.074	15.702	C8H14O7	[M+H]+			C02655			HMDB0125202	mzVault	MSI_level2	pos
M345T295	6-(6-(3r-Hydroxy-1e,5z-undecadien-1-yl)-2-pyridinyl)-1,5s-hexanediol	345.227	295.3	361.262	15.703	C22H35NO3	[M-NH3+H]+	Pyridines and derivatives					HMDB0244441	mzVault	MSI_level2	pos
M246T263	Asparaginylisoleucine	246.149	263	245.138	15.739	C10H19N3O4	[M+H]+	Carboxylic acids and derivatives	Amino acids, peptides, and analogues			438533-59-6	HMDB0028734	HMDB	MSI_level2	pos
M344T200	Dibucaine	344.228	200.2	343.226	15.809	C20H29N3O2	[M+H]+	Quinolines and derivatives	Quinolones and derivatives	C07879		85-79-0	HMDB0014668	MoNA	MSI_level2	pos
M256T356	16-Hydroxyhexadecanoic acid	256.227	356.1	272.235	16.058	C16H32O3	[M-NH3+H]+	Fatty Acyls	Fatty acids and conjugates	C18218	Lipid metabolism; Global and overview maps	623147-74-0	HMDB0006294	mzVault	MSI_level2	pos
M265T212	Threonylglutamine	265.155	211.9	247.117	16.064	C9H17N3O5	[M+NH4]+	Carboxylic acids and derivatives	Amino acids, peptides, and analogues			96337-79-0	HMDB0029059	HMDB	MSI_level2	pos
M760T418_2	PC(P-16_0_18_2(9Z,12Z))	759.589	417.8	741.567	16.239	C42H80NO7P	[M+NH4]+	Glycerophospholipids	Glycerophosphocholines				HMDB0011211	HMDB	MSI_level2	pos
M159T316	Camphene	159.117	316.3	136.125	16.251	C10H16	[M+Na]+	Prenol lipids	Monoterpenoids	C06076	Chemical structure transformation maps	565-00-4	HMDB0059839	mzVault	MSI_level2	pos
M358T247_2	Calcitroic acid	358.221	246.9	374.246	16.257	C23H34O4	[M-NH3+H]+	Steroids and steroid derivatives	Vitamin D and derivatives	C18230		71204-89-2	HMDB0006472	mzVault	MSI_level2	pos
M617T387	Squamone	617.429	386.6	594.45	16.278	C35H62O7	[M+Na]+	Fatty Acyls	Fatty alcohols			126655-24-1	HMDB0035939	mzVault	MSI_level2	pos
M278T364	Gingerol	278.183	364.4	294.183	16.306	C17H26O4	[M-OH+H]+	Phenols	Methoxyphenols	C10462	Biosynthesis of other secondary metabolites; Global and overview maps	23513-14-6	HMDB0005783	mzVault	MSI_level2	pos
M255T49	Fukiic acid	255.097	48.5	272.053	16.327	C11H12O8	[M-H2O+H]+	Phenylpropanoic acids				35388-56-8	HMDB0029496	mzVault	MSI_level2	pos
M281T79	8-Isoprostane	281.149	79.3	280.313	16.356	C20H40	[M+H]+	Saturated hydrocarbons	Cycloalkanes			155976-51-5	HMDB0004659	HMDB	MSI_level2	pos
M601T393	Corossolone	601.414	392.7	578.455	16.496	C35H62O6	[M+Na]+	Fatty Acyls	Fatty alcohols			133352-33-7	HMDB0038037	mzVault	MSI_level2	pos
M276T318	Phenylbutyrylglutamine	276.204	317.5	292.142	16.546	C15H20N2O4	[M-OH+H]+	Carboxylic acids and derivatives	Amino acids, peptides, and analogues			491851-62-8	HMDB0011687	HMDB	MSI_level2	pos
M607T433	6'-O-Acetylvicenin 1	607.314	433.3	606.158	16.574	C28H30O15	[M+H]+	Flavonoids	Flavonoid glycosides			163345-99-1	HMDB0041235	mzVault	MSI_level2	pos
M313T360	Dihydrocitronellal	313.225	359.8	156.151	16.676	C10H20O	[2M+H]+	Organooxygen compounds	Carbonyl compounds			7779-07-9	HMDB0037806	HMDB	MSI_level2	pos
M229T325	Isoavocadienofuran	229.199	325	246.198	16.728	C17H26O	[M-H2O+H]+	Heteroaromatic compounds				34227-09-3	HMDB0030927	mzVault	MSI_level2	pos
M567T420	Asteroidenone	567.41	420.3	566.412	16.804	C40H54O2	[M+H]+			C15965	Metabolism of terpenoids and polyketides	4481-36-1		mzVault	MSI_level2	pos
M278T395	9-Oxo-ODE	278.219	394.7	294.219	16.963	C18H30O3	[M-OH+H]+	Fatty Acyls	Lineolic acids and derivatives	C14766	Lipid metabolism	54232-59-6	HMDB0004669	Metlin	MSI_level2	pos
M278T372	4-[(2,4-Dihydroxyphenyl)azo]benzenesulfonic acid	278.219	372.2	294.031	16.963	C12H10N2O5S	[M-OH+H]+	Azobenzenes				2050-34-2	HMDB0037835	HMDB	MSI_level2	pos
M527T66_2	Cinncassiol A 19-glucoside	527.24	65.8	544.252	17.023	C26H40O12	[M-H2O+H]+	Prenol lipids	Terpene glycosides			73599-12-9	HMDB0035165	HMDB	MSI_level2	pos
M167T227	6-Methylmercaptopurine	167.054	227	166.031	17.06	C6H6N4S	[M+H]+	Imidazopyrimidines	Purines and purine derivatives	C16614	Xenobiotics biodegradation and metabolism	50-66-8	HMDB0060412	HMDB	MSI_level2	pos
M206T71	4,6-Dihydroxy-2-quinolinecarboxylic acid	206.048	70.6	205.038	17.071	C10H7NO4	[M+H]+	Quinolines and derivatives	Quinoline carboxylic acids	C05663	Amino acid metabolism	3778-29-8	HMDB0033528	HMDB	MSI_level2	pos
M229T127	Menthone 1,3-glyceryl ketal	229.082	127	228.173	17.097	C13H24O3	[M+H]+	Prenol lipids	Monoterpenoids			63187-41-7	HMDB0040004	mzVault	MSI_level2	pos
M261T93	Glutaminylmethionine	261.131	92.6	277.11	17.11	C10H19N3O4S	[M-NH3+H]+	Carboxylic acids and derivatives	Amino acids, peptides, and analogues			114659-59-5	HMDB0028803	HMDB	MSI_level2	pos
M255T254	3-(4-Methylbenzylidene)camphor	255.179	253.7	254.167	17.115	C18H22O	[M+H]+	Prenol lipids	Monoterpenoids				HMDB0246209	HMDB	MSI_level2	pos
M218T73_1	Captopril	218.081	73.4	217.077	17.133	C9H15NO3S	[M+H]+	Carboxylic acids and derivatives	Amino acids, peptides, and analogues	C06867		62571-86-2	HMDB0015328	MoNA	MSI_level2	pos
M320T272	Chloroquine	320.147	271.8	319.182	17.203	C18H26ClN3	[M+H]+	Quinolines and derivatives	Aminoquinolines and derivatives	C07625		1246815-14-4	HMDB0014746	MoNA	MSI_level2	pos
M263T295	Dorsteniol	263.139	295.2	262.084	17.231	C14H14O5	[M+H]+	Coumarins and derivatives	Furanocoumarins			80794-85-0	HMDB0032838	mzVault	MSI_level2	pos
M220T86	Ritalinic acid	220.137	86.1	219.126	17.269	C13H17NO2	[M+H]+	Organonitrogen compounds	Amines			54631-24-2	HMDB0042008	HMDB	MSI_level2	pos
M264T248	Nortriptyline	264.179	248.3	263.167	17.538	C19H21N	[M+H]+	Dibenzocycloheptenes		C07274		72-69-5	HMDB0014680	mzVault	MSI_level2	pos
M257T357	9-Decenoylcholine	257.23	356.6	256.228	17.565	C15H30NO2+	[M+H]+	Organonitrogen compounds	Quaternary ammonium salts				HMDB0013206	mzVault	MSI_level2	pos
M359T205	Itopride	359.228	205	358.189	17.609	C20H26N2O4	[M+H]+	Benzene and substituted derivatives	Benzoic acids and derivatives			122898-67-3	HMDB0253722	mzVault	MSI_level2	pos
M187T265	L-Ribulose 5-phosphate	187.033	265	230.019	17.644	C5H11O8P	[M-CO2+H]+			C01101	Carbohydrate metabolism; Global and overview maps	2922-69-2		mzVault	MSI_level2	pos
M904T437	Gynosaponin S	903.584	437	946.55	17.781	C48H82O18	[M-CO2+H]+	Prenol lipids	Triterpenoids	C20736		80321-69-3	HMDB0039547	mzVault	MSI_level2	pos
M252T72	Threonylaspartic acid	252.124	71.5	234.085	17.818	C8H14N2O6	[M+NH4]+	Carboxylic acids and derivatives	Amino acids, peptides, and analogues			108320-97-4	HMDB0029057	HMDB	MSI_level2	pos
M197T265	Baclofen	197.064	265	213.056	17.819	C10H12ClNO2	[M-OH+H]+	Carboxylic acids and derivatives	Amino acids, peptides, and analogues	C21605		1134-47-0	HMDB0014327	MoNA	MSI_level2	pos
M294T69	Oxaprozin	294.107	69.1	293.105	17.899	C18H15NO3	[M+H]+	Azoles	Oxazoles	C07356		21256-18-8	HMDB0015126	mzVault	MSI_level2	pos
M267T42_2	1alpha,15-Dihydroxymarasmene	267.108	41.7	266.152	17.966	C15H22O4	[M+H]+	Phenols	Benzenetriols and derivatives			124869-04-1	HMDB0036038	HMDB	MSI_level2	pos
M447T225	CDP-ethanolamine	447.222	225.4	446.06	18.101	C11H20N4O11P2	[M+H]+	Pyrimidine nucleotides	Pyrimidine ribonucleotides	C00570	Lipid metabolism; Global and overview maps	3036-18-8	HMDB0001564	mzVault	MSI_level2	pos
M178T218	N-formylmethionine	178.049	218.3	177.046	18.186	C6H11NO3S	[M+H]+	Carboxylic acids and derivatives	Amino acids, peptides, and analogues	C03145	Amino acid metabolism	4289-98-9	HMDB0001015	Metlin	MSI_level2	pos
M306T257	Entacapone	306.098	257.5	305.101	18.198	C14H15N3O5	[M+H]+	Cinnamic acids and derivatives	Hydroxycinnamic acids and derivatives	C07943		130929-57-6	HMDB0012226	MoNA	MSI_level2	pos
M218T82	N-desisopropylpropranolol	218.118	82.4	217.11	18.213	C13H15NO2	[M+H]+	Naphthalenes				1246912-08-2	HMDB0060961	HMDB	MSI_level2	pos
M293T437	3-Hydroxyisoheptanoic acid	293.201	437.2	146.094	18.229	C7H14O3	[2M+H]+	Hydroxy acids and derivatives	Medium-chain hydroxy acids and derivatives			40309-49-7	HMDB0002207	HMDB	MSI_level2	pos
M344T242_1	Arginylphenylalanine	344.176	242	321.18	18.301	C15H23N5O3	[M+Na]+	Carboxylic acids and derivatives	Amino acids, peptides, and analogues			2047-13-4	HMDB0028716	HMDB	MSI_level2	pos
M601T357	Cardanoldiene	601.414	357.2	300.245	18.313	C21H32O	[2M+H]+	Phenols	1-hydroxy-4-unsubstituted benzenoids			51546-63-5	HMDB0029816	mzVault	MSI_level2	pos
M537T437_1	Lycopene	537.436	437.3	536.438	18.335	C40H56	[M+H]+	Prenol lipids	Tetraterpenoids	C05432	Chemical structure transformation maps; Global and overview maps; Metabolism of terpenoids and polyketides	502-65-8	HMDB0003000	HMDB	MSI_level2	pos
M557T387_2	N-[4-[3-Chloro-4-(2-pyridinylmethoxy)anilino]-3-cyano-7-ethoxy-6-quinolinyl]-4-(dimethylamino)-2-butenamide	557.461	387.4	556.199	18.418	C30H29ClN6O3	[M+H]+	Quinolines and derivatives	Aminoquinolines and derivatives				HMDB0247549	mzVault	MSI_level2	pos
M219T88	L-Formylkynurenine	219.076	88.3	236.08	18.425	C11H12N2O4	[M-H2O+H]+	Organooxygen compounds	Carbonyl compounds	C02700	Amino acid metabolism; Global and overview maps	3978-11-8	HMDB0060485	mzVault	MSI_level2	pos
M454T280	1-palmitoyl-GPE (16_0)	454.284	279.6	453.286	18.492	C21H44NO7P	[M+H]+	Glycerophospholipids	Glycerophosphoethanolamines			53862-35-4	HMDB0011503	HMDB	MSI_level2	pos
M380T290	4-Isopropylphenserine	380.207	290.5	379.226	18.599	C23H29N3O2	[M+H]+	Indoles and derivatives	Pyrroloindoles				HMDB0250692	mzVault	MSI_level2	pos
M809T436	PC(22_5(7Z,10Z,13Z,16Z,19Z)_16_0)	808.6	435.8	807.578	18.612	C46H82NO8P	[M+H]+	Glycerophospholipids	Glycerophosphocholines				HMDB0008692	HMDB	MSI_level2	pos
M405T218_3	Losartan	405.166	217.8	422.162	18.785	C22H23ClN6O	[M-H2O+H]+	Benzene and substituted derivatives	Biphenyls and derivatives	C07072		114798-26-4	HMDB0014816	HMDB	MSI_level2	pos
M257T307_1	Decarbamoylsaxitoxin	257.128	306.5	256.128	18.94	C9H16N6O3	[M+H]+	Saxitoxins, gonyautoxins, and derivatives		C20021		58911-04-9	HMDB0038319	HMDB	MSI_level2	pos
M433T405	3alpha,7beta-dihydroxy-5beta-cholest-24-en-26-oic Acid	433.232	405	432.324	19	C27H44O4	[M+H]+	Steroids and steroid derivatives	Bile acids, alcohols and derivatives				HMDB0062712	HMDB	MSI_level2	pos
M557T387_1	zeta-Carotene epoxide	557.446	387.1	556.464	19.044	C40H60O	[M+H]+	Prenol lipids	Sesquaterpenoids			93861-35-9	HMDB0032126	HMDB	MSI_level2	pos
M617T403	DG(16_0_0_0_18_1n9)	617.427	403.3	594.522	19.194	C37H70O5	[M+Na]+	Glycerolipids	Diradylglycerols				HMDB0056017	HMDB	MSI_level2	pos
M515T379	LysoPS(16_0_0_0)	515.319	378.6	497.275	19.251	C22H44NO9P	[M+NH4]+	Glycerophospholipids	Glycerophosphoserines			116947-34-3	HMDB0240605	HMDB	MSI_level2	pos
M332T376	N2-(2-Carboxymethyl-2-hydroxysuccinoyl)arginine	332.19	376.2	348.128	19.266	C12H20N4O8	[M-OH+H]+	Carboxylic acids and derivatives	Amino acids, peptides, and analogues			87605-91-2	HMDB0032766	HMDB	MSI_level2	pos
M124T40	Picolinic acid	124.042	39.5	123.032	19.321	C6H5NO2	[M+H]+	Pyridines and derivatives	Pyridinecarboxylic acids and derivatives	C10164	Amino acid metabolism; Global and overview maps	98-98-6	HMDB0002243	mzVault	MSI_level2	pos
M268T264_2	Metoprolol	268.155	264.2	267.183	19.56	C15H25NO3	[M+H]+	Phenols	Tyrosols and derivatives	C07202		54163-88-1	HMDB0001932	HMDB	MSI_level2	pos
M230T128	benz(a)acridine	230.092	128.1	229.089	19.648	C17H11N	[M+H]+			C19337		12041-95-1		MoNA	MSI_level2	pos
M460T353	3-O-Acetylepisamarcandin	460.278	353.3	442.236	19.658	C26H34O6	[M+NH4]+	Coumarins and derivatives				61490-18-4	HMDB0031958	HMDB	MSI_level2	pos
M224T166	NA 14_2	224.088	166.4	223.194	19.801	C14H25NO	[M+H]+					639086-18-3	HMDB0030951	HMDB	MSI_level2	pos
M205T258	(2R)-2-Amino-4-(amino-butyl-oxo-lambda6-sulfanylidene)butanoic acid	205.05	257.6	222.104	19.85	C8H18N2O3S	[M-H2O+H]+	Carboxylic acids and derivatives	Amino acids, peptides, and analogues				HMDB0242762	mzVault	MSI_level2	pos
M297T373	3'-Ketolactose	297.082	372.6	340.101	19.987	C12H20O11	[M-CO2+H]+	Organooxygen compounds	Carbohydrates and carbohydrate conjugates	C05403		15990-62-2	HMDB0001030	mzVault	MSI_level2	pos
M169T262	(3S)-3-hydroxycyclocitral	169.122	261.6	168.115	0.000118849	C10H16O2	[M+H]+	Organooxygen compounds	Alcohols and polyols	C19731	Biosynthesis of other secondary metabolites		HMDB0303972	BioDeepDB	MSI_level3	pos
M160T75	cis-3-Hexenyl acetate	160.133	75.1	142.099	0.00112344	C8H14O2	[M+NH4]+	Carboxylic acids and derivatives	Carboxylic acid derivatives	C19757	Lipid metabolism; Global and overview maps	1708-82-3	HMDB0040215	BioDeepDB	MSI_level3	pos
M380T307	Aurachin B	380.258	307	379.251	0.0204595	C25H33NO2	[M+H]+			C21140	Biosynthesis of other secondary metabolites; Global and overview maps	108354-12-7		BioDeepDB	MSI_level3	pos
M197T262	CAI-1	197.19	262.3	214.193	0.0962518	C13H26O2	[M-H2O+H]+			C16640	Cellular community - prokaryotes; Signal transduction	1004296-82-5		BioDeepDB	MSI_level3	pos
M380T239	Fumitremorgin C	380.188	238.6	379.19	0.109364	C22H25N3O3	[M+H]+	Indoles and derivatives	Pyridoindoles	C20604	Biosynthesis of other secondary metabolites; Global and overview maps	118974-02-0	HMDB0038642	BioDeepDB	MSI_level3	pos
M148T52	dihydro-3-hydroxy-4,4-dimethyl- 2(3H)-Furanone	148.097	51.9	130.063	0.110874	C6H10O3	[M+NH4]+	Lactones	Gamma butyrolactones	C01012		52126-90-6	HMDB0303902	BioDeepDB	MSI_level3	pos
M787T392	omega-Hydroxy-beta-dihydromenaquinone-9	786.607	392	802.626	0.140324	C56H82O3	[M-NH3+H]+			C21885				BioDeepDB	MSI_level3	pos
M291T52	Sedoheptulose 7-phosphate	291.048	52.1	290.04	0.142863	C7H15O10P	[M+H]+			C05382	Carbohydrate metabolism; Energy metabolism; Glycan biosynthesis and metabolism; Global and overview maps	2646-35-7	HMDB0258206	BioDeepDB	MSI_level3	pos
M318T293	Oryzalexin C	318.243	292.9	300.209	0.175275	C20H28O2	[M+NH4]+	Prenol lipids	Diterpenoids			90044-20-5	HMDB0302101	BioDeepDB	MSI_level3	pos
M240T123	Nicotinic acid ribonucleoside	240.087	123.4	256.082	0.229833	C11H14NO6+	[M-OH+H]+	Organooxygen compounds	Carbohydrates and carbohydrate conjugates	C05841	Metabolism of cofactors and vitamins; Global and overview maps	4013-06-3	HMDB0006809	BioDeepDB	MSI_level3	pos
M787T375	PC(18_1(9Z)_18_1(9Z))	786.601	375.2	785.593	0.254487	C44H84NO8P	[M+H]+					4235-95-4	HMDB0000593	BioDeepDB	MSI_level3	pos
M360T52	1-O-Caffeoyl-beta-D-glucose	360.129	51.7	342.095	0.28662	C15H18O9	[M+NH4]+	Cinnamic acids and derivatives	Hydroxycinnamic acids and derivatives	C10433		14364-08-0	HMDB0302440	BioDeepDB	MSI_level3	pos
M271T347	indole-3-acetyl-leucine	271.144	347.2	287.14	0.35708	C16H19N2O3-	[M-OH+H]+	Carboxylic acids and derivatives	Amino acids, peptides, and analogues				HMDB0304383	BioDeepDB	MSI_level3	pos
M214T182	phlorisobutyrophenone	214.107	182.5	196.074	0.376541	C10H12O4	[M+NH4]+	Organooxygen compounds	Carbonyl compounds	C07351		35458-21-0	HMDB0304461	BioDeepDB	MSI_level3	pos
M138T97	2-Nitrotoluene	138.055	97.1	137.048	0.381153	C7H7NO2	[M+H]+	Benzene and substituted derivatives	Nitrobenzenes	C19597		1321-12-6	HMDB0245268	BioDeepDB	MSI_level3	pos
M342T69	6-(alpha-D-Glucosaminyl)-1D-myo-inositol	342.14	69.2	341.132	0.39101	C12H23NO10	[M+H]+	Organooxygen compounds	Carbohydrates and carbohydrate conjugates	C15658			HMDB0011668	BioDeepDB	MSI_level3	pos
M279T282	Indican	279.086	282	295.106	0.392782	C14H17NO6	[M-NH3+H]+	Organooxygen compounds	Carbohydrates and carbohydrate conjugates	C08481		487-60-5	HMDB0061755	BioDeepDB	MSI_level3	pos
M227T157	Epsilon-caprolactam	227.175	157.4	113.084	0.459468	C6H11NO	[2M+H]+	Lactams	Caprolactams	C06593	Xenobiotics biodegradation and metabolism; Global and overview maps	9012-16-2	HMDB0062769	BioDeepDB	MSI_level3	pos
M203T72	D-Glucose	203.053	72.2	180.063	0.52154	C6H12O6	[M+Na]+	Organooxygen compounds	Carbohydrates and carbohydrate conjugates	C00221	Carbohydrate metabolism; Global and overview maps	136760-05-9	HMDB0000122	BioDeepDB	MSI_level3	pos
M264T251	2,3,4,6-Tetrahydroxybenzophenone	264.087	251.2	246.053	0.55444	C13H10O5	[M+NH4]+			C06355		26271-33-0		BioDeepDB	MSI_level3	pos
M139T178	N-Methylethanolaminium phosphate	139.039	178.2	155.035	0.571207	C3H10NO4P	[M-OH+H]+	Organic phosphoric acids and derivatives	Phosphate esters	C01210	Lipid metabolism	6909-61-1	HMDB0060173	BioDeepDB	MSI_level3	pos
M221T244	Hydroquinone	221.081	243.9	110.037	0.595349	C6H6O2	[2M+H]+	Phenols	Benzenediols	C00530	Amino acid metabolism; Xenobiotics biodegradation and metabolism; Global and overview maps	123-31-9	HMDB0002434	BioDeepDB	MSI_level3	pos
M219T433	(4Z,8Z)-4,8-dimethyl-12-oxotrideca-4,8-dienal	219.174	433.2	236.178	0.60144	C15H24O2	[M-H2O+H]+			C21834				BioDeepDB	MSI_level3	pos
M205T186	L-histidinol-phosphate	205.061	185.7	221.057	0.601674	C6H12N3O4P	[M-OH+H]+	Organic phosphoric acids and derivatives	Phosphate esters	C01100	Amino acid metabolism; Global and overview maps	25679-93-0	HMDB0304403	BioDeepDB	MSI_level3	pos
M433T263_2	(-)-cis-Rotenolone	433.125	262.8	410.137	0.616219	C23H22O7	[M+Na]+	Isoflavonoids	Rotenoids	C10464		509-96-6	HMDB0034145	BioDeepDB	MSI_level3	pos
M344T50	Rutinose	344.155	49.9	326.121	0.629426	C12H22O10	[M+NH4]+	Organooxygen compounds	Carbohydrates and carbohydrate conjugates	C08247		90-74-4	HMDB0302439	BioDeepDB	MSI_level3	pos
M381T49_4	Guanosine monophosphate	381.092	48.7	363.058	0.72733	C10H14N5O8P	[M+NH4]+	Purine nucleotides	Purine ribonucleotides	C00144	Drug resistance: antineoplastic; Signal transduction; Sensory system; Nucleotide metabolism; Chemical structure transformation maps; Global and overview maps	85-32-5	HMDB0001397	BioDeepDB	MSI_level3	pos
M212T97	2'-deoxyuridine	212.055	96.8	228.075	0.728016	C9H12N2O5	[M-NH3+H]+	Pyrimidine nucleosides	Pyrimidine 2'-deoxyribonucleosides	C00526	Membrane transport; Global and overview maps; Nucleotide metabolism	951-78-0	HMDB0000012	BioDeepDB	MSI_level3	pos
M172T269	Plumbagin	172.028	269.4	188.047	0.760224	C11H8O3	[M-NH3+H]+			C10387		481-42-5	HMDB0256646	BioDeepDB	MSI_level3	pos
M361T81_2	9-Fluorenone	361.122	80.6	180.058	0.8308	C13H8O	[2M+H]+			C06712	Xenobiotics biodegradation and metabolism; Global and overview maps	486-25-9		BioDeepDB	MSI_level3	pos
M139T99	4-Nitrocatechol	139.003	99.1	155.022	0.831494	C6H5NO4	[M-NH3+H]+	Phenols	Nitrophenols	C02235	Xenobiotics biodegradation and metabolism; Global and overview maps	3316-09-4	HMDB0002916	BioDeepDB	MSI_level3	pos
M480T232	Fumitremorgin B	480.25	231.6	479.242	0.863676	C27H33N3O5	[M+H]+	Indoles and derivatives	Carbazoles	C20630	Biosynthesis of other secondary metabolites; Global and overview maps	12626-17-4	HMDB0030203	BioDeepDB	MSI_level3	pos
M177T195	D-Pinitol	177.076	195.4	194.079	0.8707	C7H14O6	[M-H2O+H]+			C06352		10284-63-6	HMDB0034219	BioDeepDB	MSI_level3	pos
M340T233	1-Adgmi	340.161	233.1	383.143	0.880702	C14H25NO11	[M-CO2+H]+			C19784				BioDeepDB	MSI_level3	pos
M133T63	L-Methionine	133.032	63	149.051	0.94699	C5H11NO2S	[M-NH3+H]+	Carboxylic acids and derivatives	Amino acids, peptides, and analogues	C00073	Cancer: overview; Drug resistance: antineoplastic; Digestive system; Biosynthesis of other secondary metabolites; Translation; Amino acid metabolism; Chemical structure transformation maps; Global and overview maps	63-68-3	HMDB0000696	BioDeepDB	MSI_level3	pos
M577T258_1	2,6,7,4-Tetrahydroxyisoflavanone	577.134	257.6	288.063	0.947476	C15H12O6	[2M+H]+			C16233	Biosynthesis of other secondary metabolites; Global and overview maps			BioDeepDB	MSI_level3	pos
M177T228	(R)-Acetoin	177.112	228.2	88.0524	0.95973	C4H8O2	[2M+H]+	Organooxygen compounds	Carbonyl compounds	C00810	Carbohydrate metabolism	53584-56-8	HMDB0303161	BioDeepDB	MSI_level3	pos
M169T183	3,4-Dihydroxymandelaldehyde	169.05	182.8	168.042	0.986573	C8H8O4	[M+H]+	Benzene and substituted derivatives	Phenylacetaldehydes	C05577	Amino acid metabolism; Global and overview maps	13023-73-9	HMDB0006242	BioDeepDB	MSI_level3	pos
M361T82	5-Methylthioribose	361.099	82.2	180.046	1.02238	C6H12O4S	[2M+H]+	Organooxygen compounds	Carbohydrates and carbohydrate conjugates	C03089	Chemical structure transformation maps; Amino acid metabolism; Global and overview maps	624740-12-1	HMDB0001087	BioDeepDB	MSI_level3	pos
M224T119	Scoparone	224.091	119.1	206.058	1.0327	C11H10O4	[M+NH4]+	Coumarins and derivatives		C09311		120-08-1	HMDB0030818	BioDeepDB	MSI_level3	pos
M153T34	Dihydroxyacetone phosphate	152.995	33.6	169.998	1.06788	C3H7O6P	[M-H2O+H]+	Organooxygen compounds	Carbohydrates and carbohydrate conjugates	C00111	Metabolism of cofactors and vitamins; Carbohydrate metabolism; Lipid metabolism; Energy metabolism; Global and overview maps	57-04-5	HMDB0001473	BioDeepDB	MSI_level3	pos
M166T334	D-Xylonate	166.047	334.4	165.04	1.13113	C5H9O6-	[M+H]+	Organooxygen compounds	Carbohydrates and carbohydrate conjugates				HMDB0242170	BioDeepDB	MSI_level3	pos
M455T94_2	(-)-medicarpin-3-O-glucoside	455.128	93.6	432.142	1.19988	C22H24O9	[M+Na]+	Isoflavonoids	Furanoisoflavonoids	C16223	Biosynthesis of other secondary metabolites	52766-70-8	HMDB0033855	BioDeepDB	MSI_level3	pos
M207T225	Ubiquinone-1	207.138	224.7	250.121	1.21069	C14H18O4	[M-CO2+H]+	Prenol lipids	Quinone and hydroquinone lipids			727-81-1	HMDB0002012	BioDeepDB	MSI_level3	pos
M132T60	N-Carbamoylputrescine	132.113	60.2	131.106	1.2624	C5H13N3O	[M+H]+	Carboximidic acids and derivatives	Carboximidic acids	C00436	Amino acid metabolism; Global and overview maps	6851-51-0	HMDB0033458	BioDeepDB	MSI_level3	pos
M275T294	Coenzyme Q2	275.201	294.3	318.183	1.28626	C19H26O4	[M-CO2+H]+					7704-04-3		BioDeepDB	MSI_level3	pos
M127T261	(E)-2-octenal	127.112	261.5	126.104	1.29162	C8H14O	[M+H]+			C21138	Biosynthesis of other secondary metabolites; Global and overview maps	25447-69-2	HMDB0013809	BioDeepDB	MSI_level3	pos
M145T226	Umbelliferone	145.029	226.2	162.032	1.35132	C9H6O3	[M-H2O+H]+	Coumarins and derivatives	Hydroxycoumarins	C09315	Chemical structure transformation maps; Biosynthesis of other secondary metabolites; Global and overview maps	93-35-6	HMDB0029865	BioDeepDB	MSI_level3	pos
M214T172	N2-Succinyl-L-glutamic acid 5-semialdehyde	214.071	172.4	231.074	1.37908	C9H13NO6	[M-H2O+H]+	Carboxylic acids and derivatives	Amino acids, peptides, and analogues	C05932	Amino acid metabolism; Global and overview maps		HMDB0001180	BioDeepDB	MSI_level3	pos
M485T357	Aflatrem	485.293	356.6	501.288	1.38098	C32H39NO4	[M-OH+H]+			C20555	Biosynthesis of other secondary metabolites; Global and overview maps	70553-75-2		BioDeepDB	MSI_level3	pos
M211T291	Mevalonic acid-5P	211.037	291.4	228.04	1.42525	C6H13O7P	[M-H2O+H]+	Organic phosphoric acids and derivatives	Phosphate esters	C01107	Global and overview maps; Metabolism of terpenoids and polyketides	73566-35-5	HMDB0001343	BioDeepDB	MSI_level3	pos
M281T71	Uridine 5'-monophosphate	281.053	70.9	324.036	1.4667	C9H13N2O9P	[M-CO2+H]+	Pyrimidine nucleotides	Pyrimidine ribonucleotides	C00105	Global and overview maps; Nucleotide metabolism	58-97-9	HMDB0000288	BioDeepDB	MSI_level3	pos
M424T393	Dolichol phosphate	424.287	393.3	440.306	1.51449	C25H45O4P	[M-NH3+H]+					12698-55-4		BioDeepDB	MSI_level3	pos
M200T131	Bergapten	200.047	131.2	216.042	1.53354	C12H8O4	[M-OH+H]+	Coumarins and derivatives	Furanocoumarins	C01557	Chemical structure transformation maps; Global and overview maps	484-20-8	HMDB0030637	BioDeepDB	MSI_level3	pos
M195T236	5-Hydroxytryptophol	195.113	235.8	177.079	1.53747	C10H11NO2	[M+NH4]+	Indoles and derivatives	Hydroxyindoles			154-02-9	HMDB0001855	BioDeepDB	MSI_level3	pos
M339T81_1	Galactopinitol A	339.129	81.4	356.132	1.5722	C13H24O11	[M-H2O+H]+	Organooxygen compounds	Carbohydrates and carbohydrate conjugates			64290-91-1	HMDB0039475	BioDeepDB	MSI_level3	pos
M156T40	S-(-)-ureidoglycolate	156.014	39.8	133.025	1.59152	C3H5N2O4-	[M+Na]+						HMDB0304474	BioDeepDB	MSI_level3	pos
M154T236	piceol	154.087	236.4	136.052	1.60806	C8H8O2	[M+NH4]+			C10700	Xenobiotics biodegradation and metabolism; Global and overview maps	99-93-4		BioDeepDB	MSI_level3	pos
M348T281_2	roquefortine D	348.218	281.2	391.201	1.61227	C22H25N5O2	[M-CO2+H]+			C22163	Biosynthesis of other secondary metabolites; Global and overview maps			BioDeepDB	MSI_level3	pos
M386T216	Nocardicin G	386.134	215.7	385.127	1.69843	C19H19N3O6	[M+H]+			C17355	Biosynthesis of other secondary metabolites; Global and overview maps	65309-11-7		BioDeepDB	MSI_level3	pos
M358T403_2	Behenate	358.367	402.7	340.334	1.77979	C22H44O2	[M+NH4]+	Fatty Acyls	Fatty acids and conjugates				HMDB0304269	BioDeepDB	MSI_level3	pos
M527T66_1	10-Deacetylbaccatin III	527.227	66	544.231	1.79623	C29H36O10	[M-H2O+H]+			C11700	Global and overview maps; Metabolism of terpenoids and polyketides	92999-93-4		BioDeepDB	MSI_level3	pos
M325T303	Salicin	325.201	303.4	286.105	1.84261	C13H18O7	[M+K]+	Organooxygen compounds	Carbohydrates and carbohydrate conjugates	C01451	Carbohydrate metabolism; Membrane transport; Chemical structure transformation maps; Sensory system	138-52-3	HMDB0003546	BioDeepDB	MSI_level3	pos
M441T77_2	dTDP	441.122	77.3	402.023	1.84978	C10H16N2O11P2	[M+K]+	Pyrimidine nucleotides	Pyrimidine deoxyribonucleotides	C00363	Global and overview maps; Nucleotide metabolism	491-97-4	HMDB0001274	BioDeepDB	MSI_level3	pos
M257T345	Secophenol	257.19	344.6	300.173	1.87341	C19H24O3	[M-CO2+H]+			C19944	Xenobiotics biodegradation and metabolism; Global and overview maps	2394-69-6		BioDeepDB	MSI_level3	pos
M783T390	PC(18_2(9Z,12Z)_18_2(9Z,12Z))	782.571	390.3	781.562	1.91494	C44H80NO8P	[M+H]+	Glycerophospholipids	Glycerophosphocholines			998-06-1	HMDB0008138	BioDeepDB	MSI_level3	pos
M295T307	ARNEBIN-7	295.094	306.5	272.105	1.94616	C16H16O4	[M+Na]+			C18133	Metabolism of cofactors and vitamins; Global and overview maps	43043-74-9		BioDeepDB	MSI_level3	pos
M296T285	Glycerophosphocholine	296.201	284.6	257.103	2.12551	C8H20NO6P	[M+K]+	Glycerophospholipids	Glycerophosphocholines			28319-77-9	HMDB0000086	BioDeepDB	MSI_level3	pos
M291T73	L-Thyronine	291.133	73.5	273.1	2.15853	C15H15NO4	[M+NH4]+	Carboxylic acids and derivatives	Amino acids, peptides, and analogues			1596-67-4	HMDB0000667	BioDeepDB	MSI_level3	pos
M183T246	Chorismate	183.066	246.3	226.048	2.28104	C10H10O6	[M-CO2+H]+	Carboxylic acids and derivatives	Dicarboxylic acids and derivatives	C00251	Metabolism of cofactors and vitamins; Biosynthesis of other secondary metabolites; Metabolism of terpenoids and polyketides; Amino acid metabolism; Chemical structure transformation maps; Global and overview maps	55508-12-8	HMDB0012199	BioDeepDB	MSI_level3	pos
M303T81_2	cyclopeptine	303.11	81.1	280.121	2.28399	C17H16N2O2	[M+Na]+			C20579		50886-63-0		BioDeepDB	MSI_level3	pos
M517T242_1	2-Keto-3-deoxy-6-phosphogluconic acid	517.037	242.2	258.014	2.29458	C6H11O9P	[2M+H]+			C04442	Carbohydrate metabolism; Global and overview maps	27244-54-8	HMDB0001376	BioDeepDB	MSI_level3	pos
M111T270	Propanoyl phosphate	111.02	270.1	154.003	2.31147	C3H7O5P	[M-CO2+H]+			C02876	Carbohydrate metabolism; Global and overview maps			BioDeepDB	MSI_level3	pos
M178T271	Pectic acid	178.048	270.8	194.043	2.31724	C6H10O7	[M-OH+H]+	Organooxygen compounds	Carbohydrates and carbohydrate conjugates			25990-10-7	HMDB0003363	BioDeepDB	MSI_level3	pos
M365T362	Sphinganine 1-phosphate	365.27	361.5	381.264	2.37518	C18H40NO5P	[M-OH+H]+	Sphingolipids	Phosphosphingolipids	C01120	Lipid metabolism; Global and overview maps; Signaling molecules and interaction	19794-97-9	HMDB0001383	BioDeepDB	MSI_level3	pos
M203T124	2,4-diacetamido-2,4,6-trideoxy-alpha-D-mannopyranose	203.139	124.1	246.122	2.40121	C10H18N2O5	[M-CO2+H]+			C20424	Carbohydrate metabolism; Global and overview maps			BioDeepDB	MSI_level3	pos
M759T437_2	Reduced coenzyme F420	759.201	437	775.195	2.40487	C29H38N5O18P	[M-OH+H]+			C01080	Energy metabolism; Global and overview maps			BioDeepDB	MSI_level3	pos
M187T313	demethylsuberosin	187.112	313.4	230.094	2.48076	C14H14O3	[M-CO2+H]+	Coumarins and derivatives	Hydroxycoumarins	C18083	Chemical structure transformation maps	21422-04-8	HMDB0304330	BioDeepDB	MSI_level3	pos
M256T387	3-Dehydrosphinganine	256.3	387.4	299.282	2.49465	C18H37NO2	[M-CO2+H]+	Organooxygen compounds	Carbonyl compounds	C02934	Lipid metabolism; Global and overview maps	16105-69-4	HMDB0001480	BioDeepDB	MSI_level3	pos
M364T242_1	Tomentin	364.106	242.5	346.069	2.49978	C17H14O8	[M+NH4]+			C04581		59171-23-2		BioDeepDB	MSI_level3	pos
M309T259	ent-cassa-12,15-dien-2-one	309.218	258.6	286.23	2.50212	C20H30O	[M+Na]+			C21828				BioDeepDB	MSI_level3	pos
M593T260_2	Rutin	593.149	260	610.153	2.51104	C27H30O16	[M-H2O+H]+	Flavonoids	Flavonoid glycosides	C05625	Biosynthesis of other secondary metabolites; Global and overview maps	207671-50-9	HMDB0003249	BioDeepDB	MSI_level3	pos
M301T34	4-Coumaryl alcohol	301.139	33.6	150.068	2.56216	C9H10O2	[2M+H]+	Cinnamyl alcohols		C02646	Chemical structure transformation maps; Biosynthesis of other secondary metabolites; Global and overview maps	20649-40-5	HMDB0003654	BioDeepDB	MSI_level3	pos
M160T70	2-Methyl-4-quinolinol	160.076	70.3	159.068	2.58115	C10H9NO	[M+H]+			C21873	Biosynthesis of other secondary metabolites; Global and overview maps	5660-24-2		BioDeepDB	MSI_level3	pos
M383T404	L-trihomomethionine	383.204	404.3	191.098	2.70138	C8H17NO2S	[2M+H]+			C17221	Biosynthesis of other secondary metabolites; Global and overview maps			BioDeepDB	MSI_level3	pos
M259T450	19-Oxotestosterone	259.205	449.7	302.188	2.82024	C19H26O3	[M-CO2+H]+	Steroids and steroid derivatives	Androstane steroids	C05295	Lipid metabolism; Global and overview maps	4075-13-2	HMDB0003959	BioDeepDB	MSI_level3	pos
M231T85	Trithionate	230.983	85.3	191.886	2.84619	O6S3-2	[M+K]+			C01861	Energy metabolism; Global and overview maps	15579-17-6		BioDeepDB	MSI_level3	pos
M402T402_1	ST 28_0;O2	402.384	402.3	418.381	2.97333	C28H50O2	[M-OH+H]+			C16251	Metabolism of terpenoids and polyketides	198416-73-8		BioDeepDB	MSI_level3	pos
M224T242	2-Amino-3-carboxymuconic acid semialdehyde	224.13	241.7	185.032	3.00103	C7H7NO5	[M+K]+	Carboxylic acids and derivatives	Amino acids, peptides, and analogues	C04409	Amino acid metabolism; Global and overview maps	16597-58-3	HMDB0001330	BioDeepDB	MSI_level3	pos
M183T177	6-Chlorohydroxyquinol	182.982	177	159.993	3.05111	C6H5ClO3	[M+Na]+			C06328	Xenobiotics biodegradation and metabolism; Global and overview maps	150097-90-8		BioDeepDB	MSI_level3	pos
M331T332_2	Moupinamide	331.164	332.3	313.131	3.10064	C18H19NO4	[M+NH4]+	Phenols	Methoxyphenols	C02717		640235-90-1	HMDB0029365	BioDeepDB	MSI_level3	pos
M193T279	(2E,5S,6E,8E,10E)-5-hydroxydodeca-2,6,8,10-tetraenal	193.123	279.1	192.115	3.10673	C12H16O2	[M+H]+			C22087				BioDeepDB	MSI_level3	pos
M190T66	8-methylthiooctanaldoxime	190.127	66.5	189.119	3.13044	C9H19NOS	[M+H]+			C17251	Biosynthesis of other secondary metabolites; Global and overview maps			BioDeepDB	MSI_level3	pos
M167T99	Tiformin	167.09	99.4	144.101	3.15339	C5H12N4O	[M+Na]+			C03078	Amino acid metabolism; Global and overview maps	4210-97-3		BioDeepDB	MSI_level3	pos
M594T372_1	Ketospirilloxanthin	594.445	372.4	610.439	3.18243	C42H58O3	[M-OH+H]+			C15884	Global and overview maps; Metabolism of terpenoids and polyketides	106423-77-2		BioDeepDB	MSI_level3	pos
M563T266_1	Naringin	563.174	266.5	580.179	3.21148	C27H32O14	[M-H2O+H]+	Flavonoids	Flavonoid glycosides	C09789	Biosynthesis of other secondary metabolites	10236-47-2	HMDB0002927	BioDeepDB	MSI_level3	pos
M428T73	Vicianin	428.156	73.1	427.148	3.23382	C19H25NO10	[M+H]+	Organooxygen compounds	Carbohydrates and carbohydrate conjugates	C01870		155-57-7	HMDB0029900	BioDeepDB	MSI_level3	pos
M177T247	5,6-dihydroxy-3-methyl-5,6-dihydroquinolin-2(1H)-one	177.055	247.3	193.074	3.29264	C10H11NO3	[M-NH3+H]+			C06726				BioDeepDB	MSI_level3	pos
M417T283	Prunin	417.119	283.1	434.121	3.35007	C21H22O10	[M-H2O+H]+			C09099	Biosynthesis of other secondary metabolites	529-55-5	HMDB0140590	BioDeepDB	MSI_level3	pos
M378T335_2	Lariciresinol	378.19	334.5	360.157	3.45282	C20H24O6	[M+NH4]+	Furanoid lignans	Tetrahydrofuran lignans	C10646	Biosynthesis of other secondary metabolites; Global and overview maps	27003-73-2	HMDB0303941	BioDeepDB	MSI_level3	pos
M330T366	Dihydroceramide	330.299	365.9	329.293	3.49629	C19H39NO3	[M+H]+	Carboxylic acids and derivatives	Carboxylic acid derivatives				HMDB0006752	BioDeepDB	MSI_level3	pos
M264T333	Marmesin	264.122	332.6	246.089	3.52042	C14H14O4	[M+NH4]+	Coumarins and derivatives	Furanocoumarins	C09276	Chemical structure transformation maps	13849-08-6	HMDB0030786	BioDeepDB	MSI_level3	pos
M298T272	dapdiamide C	298.165	271.8	314.159	3.52617	C13H22N4O5	[M-OH+H]+			C20964	Biosynthesis of other secondary metabolites; Global and overview maps			BioDeepDB	MSI_level3	pos
M455T49_1	Nitroglycerin	455.011	49.3	227.003	3.59644	C3H5N3O9	[2M+H]+	Organic oxoanionic compounds	Organic nitrates	C07455		9010-02-0	HMDB0014865	BioDeepDB	MSI_level3	pos
M242T138	Zeatin	242.102	138	219.112	3.61211	C10H13N5O	[M+Na]+	Imidazopyrimidines	Purines and purine derivatives	C00371	Chemical structure transformation maps; Signal transduction; Global and overview maps; Metabolism of terpenoids and polyketides	131140-27-7	HMDB0012204	BioDeepDB	MSI_level3	pos
M149T435	D-Arabinono-1,4-lactone	149.045	434.6	148.037	3.7021	C5H8O5	[M+H]+	Organooxygen compounds	Carbohydrates and carbohydrate conjugates	C00652		42417-44-7	HMDB0302833	BioDeepDB	MSI_level3	pos
M363T69	Aesculin	363.067	69.2	340.079	3.71639	C15H16O9	[M+Na]+	Coumarins and derivatives	Coumarin glycosides	C09264		66778-17-4	HMDB0030820	BioDeepDB	MSI_level3	pos
M374T235	Paspalicine	374.246	235.4	417.23	3.81572	C27H31NO3	[M-CO2+H]+			C20553	Biosynthesis of other secondary metabolites; Global and overview maps	11024-55-8		BioDeepDB	MSI_level3	pos
M423T397_2	(25R)-26-hydroxycholest-4-en-3-one	423.322	396.9	400.334	3.85782	C27H44O2	[M+Na]+			C21303		56792-59-7		BioDeepDB	MSI_level3	pos
M594T260_3	Hesperidin	594.197	259.7	610.19	3.87444	C28H34O15	[M-OH+H]+	Flavonoids	Flavonoid glycosides	C09755		520-26-3	HMDB0003265	BioDeepDB	MSI_level3	pos
M377T80	Scopolin	377.083	79.8	354.095	3.97393	C16H18O9	[M+Na]+			C01527	Chemical structure transformation maps; Biosynthesis of other secondary metabolites; Global and overview maps	531-44-2		BioDeepDB	MSI_level3	pos
M362T281	(R)-Canadine	362.135	280.8	339.147	4.06285	C20H21NO4	[M+Na]+			C11818	Biosynthesis of other secondary metabolites; Global and overview maps	2086-96-6		BioDeepDB	MSI_level3	pos
M383T290	S-Adenosylmethionine	383.127	290.4	399.145	4.21734	C15H23N6O5S+	[M-NH3+H]+	5'-deoxyribonucleosides	5'-deoxy-5'-thionucleosides			485-80-3	HMDB0001185	BioDeepDB	MSI_level3	pos
M277T124	Glucosamine 6-phosphate	277.081	124.5	259.046	4.23407	C6H14NO8P	[M+NH4]+	Organooxygen compounds	Carbohydrates and carbohydrate conjugates	C00352	Endocrine and metabolic disease; Membrane transport; Carbohydrate metabolism; Amino acid metabolism; Global and overview maps	55722-81-1	HMDB0001254	BioDeepDB	MSI_level3	pos
M166T41	Ethionamide sulphoxide	166.031	41.3	182.051	4.26678	C8H10N2OS	[M-NH3+H]+	Pyridines and derivatives				536-28-7	HMDB0060624	BioDeepDB	MSI_level3	pos
M441T77_1	1,6-di-O-Galloylglucose	441.105	77.4	484.085	4.4243	C20H20O14	[M-CO2+H]+	Tannins		C04101		23363-08-8	HMDB0302910	BioDeepDB	MSI_level3	pos
M273T324	methyl farnesoate	273.184	324.5	250.193	4.42816	C16H26O2	[M+Na]+			C16503	Metabolism of terpenoids and polyketides	10485-70-8		BioDeepDB	MSI_level3	pos
M279T74	Pterostilbene	279.1	74.4	256.11	4.44535	C16H16O3	[M+Na]+			C10287	Biosynthesis of other secondary metabolites	1318852-41-3	HMDB0130987	BioDeepDB	MSI_level3	pos
M689T270_2	Stachyose	689.208	269.5	666.222	4.45279	C24H42O21	[M+Na]+	Organooxygen compounds	Carbohydrates and carbohydrate conjugates	C01613	Carbohydrate metabolism; Global and overview maps	54261-98-2	HMDB0003553	BioDeepDB	MSI_level3	pos
M241T53	Zerumbone	241.155	53.2	218.167	4.46559	C15H22O	[M+Na]+	Prenol lipids	Sesquiterpenoids	C20262		471-05-6	HMDB0036667	BioDeepDB	MSI_level3	pos
M261T66	L-Cystathionine	261.164	65.9	222.067	4.50223	C7H14N2O4S	[M+K]+	Carboxylic acids and derivatives	Amino acids, peptides, and analogues	C02291	Amino acid metabolism; Global and overview maps	56-88-2	HMDB0000099	BioDeepDB	MSI_level3	pos
M277T66	5-Amino-6-ribitylamino uracil	277.113	65.7	276.107	4.53252	C9H16N4O6	[M+H]+	Organooxygen compounds	Carbohydrates and carbohydrate conjugates	C04732	Energy metabolism; Metabolism of cofactors and vitamins; Global and overview maps	17014-74-3	HMDB0011106	BioDeepDB	MSI_level3	pos
M325T374	androst-5-ene-3,17-dione	325.293	373.9	286.193	4.54662	C19H26O2	[M+K]+	Steroids and steroid derivatives	Androstane steroids	C20252	Xenobiotics biodegradation and metabolism; Global and overview maps	571-36-8	HMDB0062415	BioDeepDB	MSI_level3	pos
M283T287	1,2-Bis(4-hydroxyphenyl)-2-propanol	283.209	286.7	244.11	4.62549	C15H16O3	[M+K]+			C13629	Xenobiotics biodegradation and metabolism; Global and overview maps	154928-56-0		BioDeepDB	MSI_level3	pos
M579T262_1	N-Succinyl-2-amino-6-ketopimelate	579.169	261.6	289.08	4.65767	C11H15NO8	[2M+H]+	Carboxylic acids and derivatives	Amino acids, peptides, and analogues	C04462	Amino acid metabolism; Global and overview maps		HMDB0012266	BioDeepDB	MSI_level3	pos
M183T133	5-chlorobenzene-1,2,4-triol	182.983	133.1	159.993	4.6906	C6H5ClO3	[M+Na]+			C07102	Xenobiotics biodegradation and metabolism; Global and overview maps	119290-91-4		BioDeepDB	MSI_level3	pos
M295T296	Demethylmedicarpin	295.173	296	256.074	4.72056	C15H12O4	[M+K]+			C04271	Biosynthesis of other secondary metabolites; Global and overview maps	61135-91-9	HMDB0138504	BioDeepDB	MSI_level3	pos
M433T243_3	Tephrosin	433.124	242.6	410.137	4.77208	C23H22O7	[M+Na]+			C10535		76-80-2		BioDeepDB	MSI_level3	pos
M355T292	Anthricin	355.156	292.3	398.137	4.80741	C22H22O7	[M-CO2+H]+			C10556	Biosynthesis of other secondary metabolites; Global and overview maps	100348-38-7		BioDeepDB	MSI_level3	pos
M241T67	4a-Hydroxytetrahydrobiopterin	241.118	67.1	257.112	4.82991	C9H15N5O4	[M-OH+H]+	Pteridines and derivatives	Pterins and derivatives	C15522	Metabolism of cofactors and vitamins; Global and overview maps	1379003-93-6	HMDB0002281	BioDeepDB	MSI_level3	pos
M362T285_2	Histidyltryptophyldiketopiperazine	362.234	285.1	323.138	4.88529	C17H17N5O2	[M+K]+			C22162	Biosynthesis of other secondary metabolites; Global and overview maps			BioDeepDB	MSI_level3	pos
M291T296_2	cis-Hinokiresinol	291.214	296.3	252.115	4.89324	C17H16O2	[M+K]+			C10628		185020-38-6		BioDeepDB	MSI_level3	pos
M221T42_2	2,4,5-trichlorocyclohexa-2,5-dien-1-ol	220.931	42.4	197.941	4.89882	C6H5Cl3O	[M+Na]+			C06598	Xenobiotics biodegradation and metabolism; Global and overview maps			BioDeepDB	MSI_level3	pos
M340T81	Pluviatolide	340.132	81.2	356.126	4.9439	C20H20O6	[M-OH+H]+			C21191	Biosynthesis of other secondary metabolites; Global and overview maps	28115-68-6		BioDeepDB	MSI_level3	pos
M124T448	L-Histidinol	124.086	447.7	141.09	4.98863	C6H11N3O	[M-H2O+H]+	Organonitrogen compounds	Amines	C00860	Amino acid metabolism; Global and overview maps	4836-52-6	HMDB0003431	BioDeepDB	MSI_level3	pos
M294T66	trans-cinnamoyl-beta-D-glucoside	294.084	65.7	310.105	5.01631	C15H18O7	[M-NH3+H]+			C04164		40004-96-4	HMDB0304505	BioDeepDB	MSI_level3	pos
M394T316	Tetrahydropalmatine	394.274	315.5	355.178	5.07368	C21H25NO4	[M+K]+			C02890	Biosynthesis of other secondary metabolites; Global and overview maps	10097-84-4		BioDeepDB	MSI_level3	pos
M351T294_1	Serotinose	351.202	293.8	312.106	5.10653	C11H20O10	[M+K]+	Organooxygen compounds	Carbohydrates and carbohydrate conjugates	C01625		14116-69-9	HMDB0029897	BioDeepDB	MSI_level3	pos
M333T107	Ethionamide	333.118	106.8	166.056	5.12857	C8H10N2S	[2M+H]+	Pyridines and derivatives		C07665		536-33-4	HMDB0014747	BioDeepDB	MSI_level3	pos
M241T77	Albaflavenone	241.155	77.4	218.167	5.29494	C15H22O	[M+Na]+			C17954	Global and overview maps; Metabolism of terpenoids and polyketides			BioDeepDB	MSI_level3	pos
M192T49	Sinapaldehyde	192.055	49	208.074	5.29733	C11H12O4	[M-NH3+H]+			C05610	Chemical structure transformation maps; Biosynthesis of other secondary metabolites; Global and overview maps	20649-43-8		BioDeepDB	MSI_level3	pos
M366T370	5alpha-cholesta-8,24-dien-3-one	366.326	369.7	382.324	5.41763	C27H42O	[M-OH+H]+	Steroids and steroid derivatives	Cholestane steroids	C22136	Lipid metabolism; Global and overview maps	27192-37-6	HMDB0304222	BioDeepDB	MSI_level3	pos
M279T49_2	Aminoparathion	279.094	49.1	261.059	5.4712	C10H16NO3PS	[M+NH4]+	Organic thiophosphoric acids and derivatives	Thiophosphoric acid esters	C06605	Xenobiotics biodegradation and metabolism	3735-01-1	HMDB0001504	BioDeepDB	MSI_level3	pos
M201T131	Coniferaldehyde	201.051	131.5	178.063	5.52944	C10H10O3	[M+Na]+	Phenols	Methoxyphenols	C02666	Chemical structure transformation maps; Biosynthesis of other secondary metabolites; Global and overview maps	458-36-6	HMDB0141782	BioDeepDB	MSI_level3	pos
M208T72	6-Benzylaminopurine	208.097	72	225.101	5.53598	C12H11N5	[M-H2O+H]+	Imidazopyrimidines	Purines and purine derivatives	C11263		1214-39-7	HMDB0039238	BioDeepDB	MSI_level3	pos
M358T411	Stellata-2,6,19-triene	358.345	410.5	340.313	5.6075	C25H40	[M+NH4]+			C21703				BioDeepDB	MSI_level3	pos
M530T410_1	ANTIBIOTIC A-31438	530.348	410.5	546.34	5.6257	C28H50O10	[M-OH+H]+			C06630	Global and overview maps; Metabolism of terpenoids and polyketides	34698-88-9		BioDeepDB	MSI_level3	pos
M410T295_1	Isoandrocymbine	410.269	294.9	371.173	5.64367	C21H25NO5	[M+K]+			C16708	Chemical structure transformation maps; Biosynthesis of other secondary metabolites; Global and overview maps			BioDeepDB	MSI_level3	pos
M293T66	Dicumarol	293.082	65.7	336.063	5.69253	C19H12O6	[M-CO2+H]+	Coumarins and derivatives	Hydroxycoumarins	C00796		66-76-2	HMDB0014411	BioDeepDB	MSI_level3	pos
M356T83	Syringin	356.144	82.5	372.142	5.78928	C17H24O9	[M-OH+H]+			C01533	Biosynthesis of other secondary metabolites	118-34-3		BioDeepDB	MSI_level3	pos
M861T291	Malonylshisonin	861.237	291.4	843.198	5.80581	C39H39O21+	[M+NH4]+			C16299	Biosynthesis of other secondary metabolites			BioDeepDB	MSI_level3	pos
M219T48	1,2,4-Trichlorobenzene	219.026	48.3	179.93	5.86331	C6H3Cl3	[M+K]+	Benzene and substituted derivatives	Halobenzenes	C06594	Xenobiotics biodegradation and metabolism; Global and overview maps	104810-41-5	HMDB0244142	BioDeepDB	MSI_level3	pos
M483T156	Wistin	483.129	155.6	460.137	5.87607	C23H24O10	[M+Na]+					19046-26-5	HMDB0030869	BioDeepDB	MSI_level3	pos
M293T288	Berberine	293.139	288	336.124	5.8785	[C20H18NO4]+	[M-CO2+H]+	Protoberberine alkaloids and derivatives		C00757	Chemical structure transformation maps; Signal transduction; Biosynthesis of other secondary metabolites; Global and overview maps	2086-83-1	HMDB0003409	BioDeepDB	MSI_level3	pos
M522T355	Methanophenazine	522.376	355.4	538.392	5.89533	C37H50N2O	[M-NH3+H]+			C11903				BioDeepDB	MSI_level3	pos
M295T84	Estradiol	295.165	84.2	272.178	5.89873	C18H24O2	[M+Na]+	Steroids and steroid derivatives	Estrane steroids	C00951	Cancer: overview; Drug resistance: antineoplastic; Excretory system; Endocrine system; Lipid metabolism; Environmental adaptation; Cancer: specific types; Target-based classification: Nuclear receptors; Global and overview maps	1093411-48-3	HMDB0000151	BioDeepDB	MSI_level3	pos
M414T277	5,10-Methylene-THF	414.191	277.5	457.171	5.98705	C20H23N7O6	[M-CO2+H]+	Pteridines and derivatives	Pterins and derivatives	C00143	Metabolism of cofactors and vitamins; Drug resistance: antineoplastic; Amino acid metabolism; Energy metabolism; Global and overview maps	31690-11-6	HMDB0001533	BioDeepDB	MSI_level3	pos
M143T42	Naphthalene-1,2-diol	143.05	41.9	160.052	6.02433	C10H8O2	[M-H2O+H]+	Naphthalenes	Naphthols and derivatives	C03012	Xenobiotics biodegradation and metabolism; Global and overview maps	574-00-5	HMDB0060497	BioDeepDB	MSI_level3	pos
M435T362	Gamma-glutamyl-L-putrescine	435.29	361.8	217.143	6.07692	C9H19N3O3	[2M+H]+	Carboxylic acids and derivatives	Amino acids, peptides, and analogues	C15699	Amino acid metabolism; Global and overview maps		HMDB0012230	BioDeepDB	MSI_level3	pos
M266T49_2	Thiamine	266.121	49.5	265.112	6.09639	[C12H17N4OS]+	[M+H]+	Diazines	Pyrimidines and pyrimidine derivatives	C00378	Metabolism of cofactors and vitamins; Membrane transport; Digestive system; Folding, sorting and degradation; Global and overview maps	59-43-8	HMDB0000235	BioDeepDB	MSI_level3	pos
M333T377	Cyromazine	333.194	377.3	166.097	6.13314	C6H10N6	[2M+H]+	Triazines	Aminotriazines	C14147	Xenobiotics biodegradation and metabolism; Global and overview maps	66215-27-8	HMDB0029862	BioDeepDB	MSI_level3	pos
M149T49	monodechloroaminopyrrolnitrin	149.064	49.4	192.045	6.24685	C10H9ClN2	[M-CO2+H]+			C21110	Biosynthesis of other secondary metabolites; Global and overview maps	75102-75-9		BioDeepDB	MSI_level3	pos
M255T61	Cyanurodiamide	255.108	60.7	127.049	6.30157	C3H5N5O	[2M+H]+			C08733	Xenobiotics biodegradation and metabolism; Global and overview maps	645-92-1		BioDeepDB	MSI_level3	pos
M315T279	Dihydroaflatoxin B1	315.088	279.2	314.079	6.31309	C17H14O6	[M+H]+			C16753	Biosynthesis of other secondary metabolites; Global and overview maps	7220-81-7		BioDeepDB	MSI_level3	pos
M306T63	2,6-DICHLOROINDOPHENOL	306.081	63.4	266.985	6.31734	C12H7Cl2NO2	[M+K]+	Benzene and substituted derivatives	Halobenzenes	C00102		956-48-9	HMDB0245514	BioDeepDB	MSI_level3	pos
M423T125	Sucrose 6-phosphate	423.092	125.5	422.083	6.34561	C12H23O14P	[M+H]+			C02591	Carbohydrate metabolism; Global and overview maps	4549-10-4		BioDeepDB	MSI_level3	pos
M758T437_2	Shisonin	758.21	436.6	757.198	6.38791	C36H37O18+	[M+H]+			C12096	Biosynthesis of other secondary metabolites	152885-69-3		BioDeepDB	MSI_level3	pos
M167T306	Fluorene	167.087	306.1	166.078	6.44923	C13H10	[M+H]+	Fluorenes		C07715	Xenobiotics biodegradation and metabolism; Global and overview maps	86-73-7	HMDB0252355	BioDeepDB	MSI_level3	pos
M757T390	PC(16_0_18_3(9Z,12Z,15Z))	756.559	389.6	755.546	6.53985	C42H78NO8P	[M+H]+					182820-31-1	HMDB0007975	BioDeepDB	MSI_level3	pos
M497T297_1	S-Formylmycothiol	497.14	297.4	514.147	6.5664	C18H30N2O13S	[M-H2O+H]+			C06718				BioDeepDB	MSI_level3	pos
M151T156	L-Arabinose	151.059	156.4	150.053	6.60285	C5H10O5	[M+H]+			C02479		7296-56-2	HMDB0000646	BioDeepDB	MSI_level3	pos
M423T96	Tetracenomycin A2	423.105	96.3	422.1	6.71044	C23H18O8	[M+H]+			C12371	Global and overview maps; Metabolism of terpenoids and polyketides	82277-62-1		BioDeepDB	MSI_level3	pos
M448T289_2	3-Epiecdysone	448.315	289.2	464.314	6.71139	C27H44O6	[M-OH+H]+			C16496	Metabolism of terpenoids and polyketides			BioDeepDB	MSI_level3	pos
M309T272	Androstenedione	309.18	272.1	286.193	6.76078	C19H26O2	[M+Na]+	Steroids and steroid derivatives	Androstane steroids	C00280	Cancer: overview; Drug resistance: antineoplastic; Endocrine system; Lipid metabolism; Xenobiotics biodegradation and metabolism; Cancer: specific types; Global and overview maps	117598-81-9	HMDB0000053	BioDeepDB	MSI_level3	pos
M506T50_1	beta-D-Glcp-(1->4)-alpha-L-Rhap-(1->3)-D-Glcp	506.204	49.7	488.174	6.79097	C18H32O15	[M+NH4]+			C19966				BioDeepDB	MSI_level3	pos
M394T285	gamma-Tocotrienol	394.296	285.3	410.318	6.82385	C28H42O2	[M-NH3+H]+			C14155	Metabolism of cofactors and vitamins; Global and overview maps	14101-61-2	HMDB0012958	BioDeepDB	MSI_level3	pos
M225T284	Psoralen	225.131	283.9	186.032	6.91144	C11H6O3	[M+K]+	Coumarins and derivatives	Furanocoumarins	C09305	Chemical structure transformation maps; Global and overview maps	66-97-7	HMDB0034272	BioDeepDB	MSI_level3	pos
M209T295	3,4-Dihydroxyphenylglycol	209.154	294.7	170.058	6.96816	C8H10O4	[M+K]+	Phenols	Benzenediols	C05576	Amino acid metabolism; Global and overview maps	28822-73-3	HMDB0000318	BioDeepDB	MSI_level3	pos
M295T96	Vestitol	295.092	96.3	272.105	7.02933	C16H16O4	[M+Na]+			C10540		56701-24-7	HMDB0133781	BioDeepDB	MSI_level3	pos
M307T276	lupinate	307.154	276	306.144	7.13578	C13H18N6O3	[M+H]+			C01513	Global and overview maps; Metabolism of terpenoids and polyketides	67392-79-4		BioDeepDB	MSI_level3	pos
M244T212	beta-N-Acetylglucosamine	244.081	212	221.09	7.15459	C8H15NO6	[M+Na]+	Organooxygen compounds	Carbohydrates and carbohydrate conjugates	C03878		1398-61-4	HMDB0000803	BioDeepDB	MSI_level3	pos
M239T280	Dihydrozeatin	239.163	280.2	221.128	7.19417	C10H15N5O	[M+NH4]+	Imidazopyrimidines	Purines and purine derivatives	C02029	Signal transduction; Global and overview maps; Metabolism of terpenoids and polyketides	23599-75-9	HMDB0012215	BioDeepDB	MSI_level3	pos
M141T40_2	Dibenzothiophene	141.051	39.5	184.035	7.19753	C12H8S	[M-CO2+H]+	Benzothiophenes	Dibenzothiophenes	C20125		132-65-0	HMDB0251165	BioDeepDB	MSI_level3	pos
M371T429_1	4alpha-Formyl-5alpha-cholesta-8-en-3beta-ol	371.37	428.8	414.35	7.24878	C28H46O2	[M-CO2+H]+	Steroids and steroid derivatives	Cholestane steroids				HMDB0012169	BioDeepDB	MSI_level3	pos
M362T269	N1-hydroxy-roquefortine C	362.195	268.8	405.18	7.25361	C22H23N5O3	[M-CO2+H]+			C22169	Biosynthesis of other secondary metabolites; Global and overview maps			BioDeepDB	MSI_level3	pos
M537T448	Formononetin	537.158	448.5	268.074	7.28497	C16H12O4	[2M+H]+	Isoflavonoids	O-methylated isoflavonoids	C00858	Chemical structure transformation maps; Biosynthesis of other secondary metabolites; Global and overview maps	485-72-3	HMDB0005808	BioDeepDB	MSI_level3	pos
M423T97_1	Lactose 6-phosphate	423.093	96.9	422.083	7.29102	C12H23O14P	[M+H]+			C05396	Carbohydrate metabolism; Membrane transport; Global and overview maps			BioDeepDB	MSI_level3	pos
M283T274	Dihydrosterigmatocystin	283.094	273.8	326.079	7.35027	C18H14O6	[M-CO2+H]+	Sterigmatocystins		C20445	Biosynthesis of other secondary metabolites; Global and overview maps	6795-16-0	HMDB0030590	BioDeepDB	MSI_level3	pos
M405T218_1	Uridine 5'-diphosphate	405.012	218.5	404.002	7.46935	C9H14N2O12P2	[M+H]+	Pyrimidine nucleotides	Pyrimidine ribonucleotides	C00015	Metabolism of terpenoids and polyketides; Global and overview maps; Signaling molecules and interaction; Nucleotide metabolism	58-98-0	HMDB0000295	BioDeepDB	MSI_level3	pos
M228T290	Methyl indole-3-acetate	228.175	289.5	189.079	7.56446	C11H11NO2	[M+K]+	Indoles and derivatives	Indolyl carboxylic acids and derivatives	C20635		1912-33-0	HMDB0029738	BioDeepDB	MSI_level3	pos
M400T319	ST 28_1;O2	400.343	318.5	416.365	7.58904	C28H48O2	[M-NH3+H]+			C15789	Global and overview maps; Metabolism of terpenoids and polyketides	168113-32-4		BioDeepDB	MSI_level3	pos
M205T305	2-Methyl-3-oxopropanoic acid	205.069	305.1	102.032	7.61509	C4H6O3	[2M+H]+	Organooxygen compounds	Carbonyl compounds	C00349	Amino acid metabolism	6236-08-4	HMDB0001172	BioDeepDB	MSI_level3	pos
M282T49_2	castanin	282.087	49	298.084	7.64241	C17H14O5	[M-OH+H]+			C10199		550-79-8		BioDeepDB	MSI_level3	pos
M282T60	3-(3,4-dimethoxyphenyl)-7-hydroxy-4H-chromen-4-one	282.087	60.4	298.084	7.64241	C17H14O5	[M-OH+H]+					24160-14-3	HMDB0130362	BioDeepDB	MSI_level3	pos
M377T98	Rotenone	377.135	97.7	394.142	7.80256	C23H22O6	[M-H2O+H]+	Isoflavonoids	Rotenoids	C07593	Chemical structure transformation maps; Neurodegenerative disease; Biosynthesis of other secondary metabolites; Global and overview maps	83-79-4	HMDB0034436	BioDeepDB	MSI_level3	pos
M334T347_1	4,21-dehydrogeissoschizine	334.165	346.9	351.171	7.99073	C21H23N2O3+	[M-H2O+H]+			C03677	Chemical structure transformation maps; Biosynthesis of other secondary metabolites; Global and overview maps	73385-56-5		BioDeepDB	MSI_level3	pos
M141T34	Succinic acid	141.015	33.8	118.027	8.00129	C4H6O4	[M+Na]+	Carboxylic acids and derivatives	Dicarboxylic acids and derivatives	C00042	Cancer: overview; Metabolism of cofactors and vitamins; Chemical structure transformation maps; Signal transduction; Nervous system; Endocrine system; Carbohydrate metabolism; Xenobiotics biodegradation and metabolism; Amino acid metabolism; Energy metabolism; Global and overview maps	110-15-6	HMDB0000254	BioDeepDB	MSI_level3	pos
M158T33	1-Chloro-2-nitrobenzene	158.002	33.2	156.993	8.02637	C6H4ClNO2	[M+H]+	Benzene and substituted derivatives	Nitrobenzenes	C14407		88-73-3	HMDB0245074	BioDeepDB	MSI_level3	pos
M325T306	Oryzalexin A	325.216	305.6	302.225	8.02942	C20H30O2	[M+Na]+	Prenol lipids	Diterpenoids	C09148		85394-31-6	HMDB0301859	BioDeepDB	MSI_level3	pos
M353T332	alpha-Allocryptopine	353.135	332	369.158	8.04853	C21H23NO5	[M-NH3+H]+	Protopine alkaloids		C02134	Biosynthesis of other secondary metabolites; Global and overview maps	485-91-6	HMDB0302683	BioDeepDB	MSI_level3	pos
M609T235	Quercetin 3-glucosyl-(1->2)-galactoside	609.14	235.2	626.148	8.05138	C27H30O17	[M-H2O+H]+	Flavonoids	Flavonoid glycosides	C12667	Biosynthesis of other secondary metabolites	27459-71-8	HMDB0037537	BioDeepDB	MSI_level3	pos
M405T410_3	Paspaline	405.276	409.8	421.298	8.11996	C28H39NO2	[M-NH3+H]+			C20530	Biosynthesis of other secondary metabolites; Global and overview maps	11024-56-9		BioDeepDB	MSI_level3	pos
M133T68	Dimethyl sulphone	133.106	67.5	94.0088	8.27179	C2H6O2S	[M+K]+	Sulfonyls	Sulfones	C11142	Energy metabolism; Global and overview maps	67-71-0	HMDB0004983	BioDeepDB	MSI_level3	pos
M220T73	Bergaptol	220.059	73.1	202.027	8.32969	C11H6O4	[M+NH4]+	Coumarins and derivatives	Furanocoumarins	C00758	Chemical structure transformation maps	486-60-2	HMDB0013679	BioDeepDB	MSI_level3	pos
M405T387	14,15-Epoxyemindole SB	405.275	387.1	421.298	8.36671	C28H39NO2	[M-NH3+H]+			C20529	Biosynthesis of other secondary metabolites; Global and overview maps			BioDeepDB	MSI_level3	pos
M225T273	4-carboxymuconolactone	225.112	273.2	186.016	8.39146	C7H6O6	[M+K]+			C01278	Xenobiotics biodegradation and metabolism; Global and overview maps			BioDeepDB	MSI_level3	pos
M520T303	Hyperforin	520.363	303.2	536.387	8.39149	C35H52O4	[M-NH3+H]+	Prenol lipids	Monoterpenoids	C07608		11079-53-1	HMDB0030463	BioDeepDB	MSI_level3	pos
M785T398	PC(18_1(9Z)_18_2(9Z,12Z))	784.59	397.8	783.578	8.47496	C44H82NO8P	[M+H]+					17041-44-0	HMDB0008105	BioDeepDB	MSI_level3	pos
M426T74	Fumiquinazoline C	426.16	74.4	443.159	8.54604	C24H21N5O4	[M-H2O+H]+			C22148	Biosynthesis of other secondary metabolites; Global and overview maps	140924-01-2		BioDeepDB	MSI_level3	pos
M181T370	3-Oxoadipate enol-lactone	181.123	370.1	142.027	8.60753	C6H6O4	[M+K]+			C03586	Xenobiotics biodegradation and metabolism; Global and overview maps	1124-49-8		BioDeepDB	MSI_level3	pos
M595T252_2	Oxidized glutathione	595.154	252.5	612.152	8.6253	C20H32N6O12S2	[M-H2O+H]+	Carboxylic acids and derivatives	Amino acids, peptides, and analogues	C00127	Cell growth and death; Metabolism of other amino acids; Global and overview maps; Endocrine system	27025-41-8	HMDB0003337	BioDeepDB	MSI_level3	pos
M323T49	Phosphoribosyl formamidocarboxamide	323.072	48.5	366.058	8.69595	C10H15N4O9P	[M-CO2+H]+	Imidazole ribonucleosides and ribonucleotides	1-ribosyl-imidazolecarboxamides	C04734	Chemical structure transformation maps; Global and overview maps; Nucleotide metabolism	13018-54-7	HMDB0001439	BioDeepDB	MSI_level3	pos
M284T66	1-(2-aminophenyl)decane-1,3-dione	284.16	66.3	261.173	8.76444	C16H23NO2	[M+Na]+			C21490	Biosynthesis of other secondary metabolites; Global and overview maps			BioDeepDB	MSI_level3	pos
M213T370	Valienone	213.149	370.3	174.053	8.78457	C7H10O5	[M+K]+			C17696	Biosynthesis of other secondary metabolites; Global and overview maps			BioDeepDB	MSI_level3	pos
M158T83	L-argininium(1+)	158.118	83.1	175.119	8.81357	C6H15N4O2+	[M-H2O+H]+						HMDB0062762	BioDeepDB	MSI_level3	pos
M241T299	Alizarin	241.047	298.8	240.042	8.8498	C14H8O4	[M+H]+			C01474		1322-60-7	HMDB0248144	BioDeepDB	MSI_level3	pos
M178T216	N-Acetyl-b-D-galactosamine	178.106	216.4	221.09	8.86788	C8H15NO6	[M-CO2+H]+	Organooxygen compounds	Carbohydrates and carbohydrate conjugates	C05021		147995-09-3	HMDB0000853	BioDeepDB	MSI_level3	pos
M150T61	Quinolinic acid	150.02	61.3	167.022	8.87602	C7H5NO4	[M-H2O+H]+	Pyridines and derivatives	Pyridinecarboxylic acids and derivatives	C03722	Metabolism of cofactors and vitamins; Metabolism of other amino acids; Amino acid metabolism; Chemical structure transformation maps; Global and overview maps	89-00-9	HMDB0000232	BioDeepDB	MSI_level3	pos
M167T294	13031-04-4	167.143	294.3	128.047	8.93376	C6H8O3	[M+K]+			C72205		13031-04-4		BioDeepDB	MSI_level3	pos
M303T81_1	MFCD00049038	303.099	81.3	285.063	8.94551	C10H12ClN5O3	[M+NH4]+			C19768		892-48-8		BioDeepDB	MSI_level3	pos
M382T218	3'-Monoiodo-L-thyronine	381.997	218.1	398.997	8.98745	C15H14INO4	[M-H2O+H]+	Fatty Acyls	Fatty acyl thioesters			4732-82-5	HMDB0062356	BioDeepDB	MSI_level3	pos
M348T255	Picrocrocin	348.205	254.9	330.168	8.98891	C16H26O7	[M+NH4]+	Organooxygen compounds	Carbohydrates and carbohydrate conjugates	C17055	Biosynthesis of other secondary metabolites	138-55-6	HMDB0005796	BioDeepDB	MSI_level3	pos
M373T366	3-Geranylgeranylindole; 3-(Geranylgeranyl)indole	373.286	366.5	389.308	9.00335	C28H39N	[M-NH3+H]+			C20525	Biosynthesis of other secondary metabolites; Global and overview maps			BioDeepDB	MSI_level3	pos
M458T447	Oleanolic aldehyde	458.395	447	440.365	9.02326	C30H48O2	[M+NH4]+	Prenol lipids	Triterpenoids	C20946		17020-22-3	HMDB0034511	BioDeepDB	MSI_level3	pos
M309T265	Palmatine	309.17	265	352.155	9.12645	[C21H22NO4]+	[M-CO2+H]+			C05315	Biosynthesis of other secondary metabolites; Global and overview maps	3486-67-7		BioDeepDB	MSI_level3	pos
M194T235	1,3,7-trimethylurate	194.082	234.8	210.075	9.15378	C8H10N4O3	[M-OH+H]+			C16361	Biosynthesis of other secondary metabolites; Global and overview maps	5415-44-1	HMDB0002123	BioDeepDB	MSI_level3	pos
M181T437	1,2,3,5-Benzenetetrol	181.123	437.3	142.027	9.15965	C6H6O4	[M+K]+			C03743		634-94-6	HMDB0125218	BioDeepDB	MSI_level3	pos
M291T224	Macowine	291.173	224.1	273.136	9.23224	C16H19NO3	[M+NH4]+			C21635	Biosynthesis of other secondary metabolites; Global and overview maps			BioDeepDB	MSI_level3	pos
M577T258_2	Scolymoside	577.15	257.7	594.158	9.312	C27H30O15	[M-H2O+H]+	Tannins	Hydrolyzable tannins	C12630	Biosynthesis of other secondary metabolites	25694-72-8	HMDB0005799	BioDeepDB	MSI_level3	pos
M249T293	Orcinol	249.11	293.3	124.052	9.35339	C7H8O2	[2M+H]+			C00727		504-15-4		BioDeepDB	MSI_level3	pos
M255T261	Arbutin	255.084	261.4	272.09	9.44795	C12H16O7	[M-H2O+H]+	Organooxygen compounds	Carbohydrates and carbohydrate conjugates	C06186	Carbohydrate metabolism; Membrane transport	497-76-7	HMDB0029943	BioDeepDB	MSI_level3	pos
M184T222	Allysine	184.17	222	145.074	9.45334	C6H11NO3	[M+K]+	Carboxylic acids and derivatives	Amino acids, peptides, and analogues	C04076	Chemical structure transformation maps; Amino acid metabolism; Biosynthesis of other secondary metabolites; Global and overview maps	6665-12-9	HMDB0001263	BioDeepDB	MSI_level3	pos
M429T264_3	beta-Peltatin A methyl ether	429.15	263.7	428.147	9.52305	C23H24O8	[M+H]+			C10730		23978-65-6		BioDeepDB	MSI_level3	pos
M425T422_2	1-O-Sinapoyl-beta-D-glucose	425.223	421.8	386.121	9.54177	C17H22O10	[M+K]+	Cinnamic acids and derivatives	Hydroxycinnamic acids and derivatives	C01175	Biosynthesis of other secondary metabolites	78185-48-5	HMDB0302379	BioDeepDB	MSI_level3	pos
M283T283	Salidroside	283.115	283.5	300.121	9.5665	C14H20O7	[M-H2O+H]+			C06046	Amino acid metabolism; Global and overview maps	10338-51-9		BioDeepDB	MSI_level3	pos
M353T336	2',7-Dihydroxy-4',5'-dimethoxyisoflavone	353.173	335.6	314.079	9.58685	C17H14O6	[M+K]+	Isoflavonoids	O-methylated isoflavonoids			21533-90-4	HMDB0041644	BioDeepDB	MSI_level3	pos
M279T333	Prunasin	279.113	333.4	295.106	9.6068	C14H17NO6	[M-OH+H]+	Organooxygen compounds	Carbohydrates and carbohydrate conjugates	C00844	Metabolism of other amino acids; Global and overview maps	99-18-3	HMDB0034934	BioDeepDB	MSI_level3	pos
M213T174	Isonicotinoyl radical	213.064	174	106.029	9.62726	C6H4NO	[2M+H]+			C21754	Xenobiotics biodegradation and metabolism			BioDeepDB	MSI_level3	pos
M156T34_2	Glycerol 3-phosphate	155.993	33.7	172.014	9.62749	C3H9O6P	[M-NH3+H]+	Glycerophospholipids	Glycerophosphates	C00093	Lipid metabolism; Cancer: overview; Membrane transport; Global and overview maps	57-03-4	HMDB0000126	BioDeepDB	MSI_level3	pos
M165T97	3-Methyluric acid	165.042	96.5	182.044	9.69436	C6H6N4O3	[M-H2O+H]+	Imidazopyrimidines	Purines and purine derivatives			605-99-2	HMDB0001970	BioDeepDB	MSI_level3	pos
M608T434_2	Leukotriene C4	608.306	434.4	625.303	9.70462	C30H47N3O9S	[M-H2O+H]+	Carboxylic acids and derivatives	Amino acids, peptides, and analogues	C02166	Nervous system; Digestive system; Lipid metabolism; Signaling molecules and interaction; Immune disease; Immune system; Global and overview maps	72025-60-6	HMDB0001198	BioDeepDB	MSI_level3	pos
M295T77	5-Hydroxytryptophol sulfate	295.129	76.8	256.028	9.76381	C10H10NO5S-	[M+K]+	Organic sulfuric acids and derivatives	Arylsulfates				HMDB0304913	BioDeepDB	MSI_level3	pos
M207T169	Pyridoxamine	207.186	169.4	168.09	9.77201	C8H12N2O2	[M+K]+	Pyridines and derivatives	Pyridoxamines	C00534	Metabolism of cofactors and vitamins; Global and overview maps; Digestive system	85-87-0	HMDB0001431	BioDeepDB	MSI_level3	pos
M209T218	3-(Methylthio)propanal	209.064	217.7	104.03	9.77699	C4H8OS	[2M+H]+	Organooxygen compounds	Carbonyl compounds			3268-49-3	HMDB0031857	BioDeepDB	MSI_level3	pos
M319T243	SS-secoisolariciresinol	319.186	242.7	362.173	9.7871	C20H26O6	[M-CO2+H]+			C20456	Biosynthesis of other secondary metabolites; Global and overview maps	145265-02-7		BioDeepDB	MSI_level3	pos
M504T81_1	Mycothiol	504.191	80.6	486.152	9.7911	C17H30N2O12S	[M+NH4]+			C06717		192126-76-4		BioDeepDB	MSI_level3	pos
M250T71	2-methyl-1,5-dinitro-3-nitrosobenzene	250.118	70.9	211.023	9.88101	C7H5N3O5	[M+K]+	Benzene and substituted derivatives	Toluenes			60993-54-6	HMDB0304076	BioDeepDB	MSI_level3	pos
M442T278	N,N'-diacetylchitobiose	442.207	278.3	424.169	9.88852	C16H28N2O11	[M+NH4]+			C01674	Carbohydrate metabolism; Membrane transport; Global and overview maps	35061-50-8	HMDB0062702	BioDeepDB	MSI_level3	pos
M242T234	Homoserine, O-succinyl-	242.066	233.7	219.074	9.89607	C8H13NO6	[M+Na]+			C01118	Energy metabolism; Amino acid metabolism; Global and overview maps	1492-23-5		BioDeepDB	MSI_level3	pos
M414T293_1	(22R,23R)-22,23-dihydroxy-campest-4-en-3-one	414.321	292.9	430.345	9.9054	C28H46O3	[M-NH3+H]+			C16253	Metabolism of terpenoids and polyketides			BioDeepDB	MSI_level3	pos
M382T307	(25S)-3-oxocholest-4-en-26-al	382.295	307.4	398.318	9.91542	C27H42O2	[M-NH3+H]+			C21304				BioDeepDB	MSI_level3	pos
M325T279	Corydalis L	325.164	278.9	341.163	9.95258	C20H23NO4	[M-OH+H]+			C04118	Chemical structure transformation maps; Biosynthesis of other secondary metabolites; Global and overview maps	483-34-1		BioDeepDB	MSI_level3	pos
M165T305	L-Fuculose	165.074	304.8	164.068	9.97504	C6H12O5	[M+H]+	Fatty Acyls	Fatty alcohols	C01721	Carbohydrate metabolism; Global and overview maps	13074-08-3	HMDB0060267	BioDeepDB	MSI_level3	pos
M316T209	17a-Hydroxypregnenolone	316.213	209	332.235	9.99207	C21H32O3	[M-NH3+H]+			C05138	Lipid metabolism; Endocrine and metabolic disease; Global and overview maps; Endocrine system	19454-90-1	HMDB0000363	BioDeepDB	MSI_level3	pos
M759T387	PC(16_0_18_2(9Z,12Z))	758.577	387.4	757.562	10.0169	C42H80NO8P	[M+H]+					8002-43-5	HMDB0007973	BioDeepDB	MSI_level3	pos
M253T67	5-Deoxy-5-fluoroadenosine	253.071	67	269.092	10.04	C10H12FN5O3	[M-NH3+H]+			C19766		731-98-6		BioDeepDB	MSI_level3	pos
M178T110	4-Nitrophenol	178.123	110.2	139.027	10.0684	C6H5NO3	[M+K]+	Phenols	Nitrophenols	C00870	Xenobiotics biodegradation and metabolism; Global and overview maps	103427-15-2	HMDB0001232	BioDeepDB	MSI_level3	pos
M311T71	Ribose 1,5-bisphosphate	310.996	71.1	309.985	10.0882	C5H12O11P2	[M+H]+	Organooxygen compounds	Carbohydrates and carbohydrate conjugates	C01151	Carbohydrate metabolism; Metabolism of other amino acids; Global and overview maps	14689-84-0	HMDB0011688	BioDeepDB	MSI_level3	pos
M269T245	2,4,6-Trihydroxybenzophenone	269.158	244.8	230.058	10.1895	C13H10O4	[M+K]+			C06356		3555-86-0	HMDB0137958	BioDeepDB	MSI_level3	pos
M432T50_1	Podofilox	432.17	49.6	414.131	10.2121	C22H22O8	[M+NH4]+			C10874	Chemical structure transformation maps; Biosynthesis of other secondary metabolites; Global and overview maps	11016-28-7	HMDB0015310	BioDeepDB	MSI_level3	pos
M493T232_1	Lacinilene C	493.264	232	246.126	10.2338	C15H18O3	[2M+H]+					87900-51-4	HMDB0036455	BioDeepDB	MSI_level3	pos
M456T283_2	Paspalinine	456.219	282.8	433.225	10.2641	C27H31NO4	[M+Na]+			C20554	Biosynthesis of other secondary metabolites; Global and overview maps	63722-91-8		BioDeepDB	MSI_level3	pos
M287T280	2-Amino-5-chlorophenol	287.032	280.4	143.014	10.2972	C6H6ClNO	[2M+H]+			C20669		28443-50-7		BioDeepDB	MSI_level3	pos
M453T65	1,3,7-trimethyl-5-hydroxyisourate	453.137	65.1	226.07	10.3288	C8H10N4O4	[2M+H]+			C21144	Biosynthesis of other secondary metabolites; Global and overview maps			BioDeepDB	MSI_level3	pos
M280T313	10-Deoxymethynolide	280.206	312.7	296.199	10.4023	C17H28O4	[M-OH+H]+			C11993	Global and overview maps; Metabolism of terpenoids and polyketides	81644-19-1		BioDeepDB	MSI_level3	pos
M353T345	taxa-4(20),11-dien-5-alpha-yl acetate	353.249	344.5	330.256	10.5107	C22H34O2	[M+Na]+			C11896	Global and overview maps; Metabolism of terpenoids and polyketides	214628-37-2		BioDeepDB	MSI_level3	pos
M227T301	cis-2,3-Dihydro-2,3-dihydroxybiphenyl	227.184	300.8	188.084	10.667	C12H12O2	[M+K]+			C06589	Xenobiotics biodegradation and metabolism; Global and overview maps	66008-24-0		BioDeepDB	MSI_level3	pos
M200T381	Carnitine	200.201	381.4	161.105	10.6864	C7H15NO3	[M+K]+			C00318	Environmental adaptation; Digestive system	541-15-1	HMDB0000062	BioDeepDB	MSI_level3	pos
M421T336	Terpendole E	421.269	335.9	437.293	10.6958	C28H39NO3	[M-NH3+H]+			C20536	Biosynthesis of other secondary metabolites; Global and overview maps	167427-23-8		BioDeepDB	MSI_level3	pos
M250T98	L-Glutamic acid 5-phosphate	250.011	97.7	227.019	10.7647	C5H10NO7P	[M+Na]+	Carboxylic acids and derivatives	Amino acids, peptides, and analogues	C03287	Amino acid metabolism; Biosynthesis of other secondary metabolites; Global and overview maps	13254-53-0	HMDB0001228	BioDeepDB	MSI_level3	pos
M181T87	(E)-1-Propene-1-sulfenic acid	181.037	87.2	90.0139	10.7955	C3H6OS	[2M+H]+	Sulfenyl compounds					HMDB0031636	BioDeepDB	MSI_level3	pos
M296T84	Canadine	296.168	84	339.147	10.8148	C20H21NO4	[M-CO2+H]+			C03329	Biosynthesis of other secondary metabolites; Global and overview maps	5096-57-1		BioDeepDB	MSI_level3	pos
M594T372_2	3-Hexaprenyl-4-hydroxy-5-methoxybenzoic acid	594.458	371.7	576.418	10.8283	C38H56O4	[M+NH4]+	Prenol lipids	Polyprenylphenols	C05313	Metabolism of cofactors and vitamins; Global and overview maps	66551-60-8	HMDB0000977	BioDeepDB	MSI_level3	pos
M391T355	Moschamine	391.244	354.7	352.142	10.8591	C20H20N2O4	[M+K]+	Indoles and derivatives	Tryptamines and derivatives			193224-22-5	HMDB0032759	BioDeepDB	MSI_level3	pos
M363T297	Mycocyclosin	363.205	297.4	324.111	10.8837	C18H16N2O4	[M+K]+			C20517				BioDeepDB	MSI_level3	pos
M273T49	Hypoxanthine	273.081	49.1	136.039	10.9682	C5H4N4O	[2M+H]+	Imidazopyrimidines	Purines and purine derivatives	C00262	Global and overview maps; Nucleotide metabolism	68-94-0	HMDB0000157	BioDeepDB	MSI_level3	pos
M167T238_1	5-Hydroxyisourate	167.022	238.4	184.023	10.9817	C5H4N4O4	[M-H2O+H]+	Imidazopyrimidines	Purines and purine derivatives	C11821	Global and overview maps; Nucleotide metabolism	151359-24-9	HMDB0030097	BioDeepDB	MSI_level3	pos
M391T331	trans-Methylbixin	391.231	331	408.23	11.0967	C26H32O4	[M-H2O+H]+	Prenol lipids	Diterpenoids			62697-46-5	HMDB0039078	BioDeepDB	MSI_level3	pos
M183T279	9-Hydroxyfluorene	183.078	278.8	182.073	11.1287	C13H10O	[M+H]+	Fluorenes		C06711	Xenobiotics biodegradation and metabolism; Global and overview maps	1689-64-1	HMDB0059803	BioDeepDB	MSI_level3	pos
M311T332	CHEMBL441356	311.185	331.7	354.171	11.1536	C21H24NO4+	[M-CO2+H]+			C02915	Biosynthesis of other secondary metabolites; Global and overview maps			BioDeepDB	MSI_level3	pos
M325T35	1,2-Dihydronaphthalene-1,2-diol	325.14	35.1	162.068	11.1596	C10H10O2	[2M+H]+			C06205	Xenobiotics biodegradation and metabolism	31966-70-8		BioDeepDB	MSI_level3	pos
M365T49_1	7-alpha-D-Ribosyladenine 5-phosphate	365.093	49.1	347.063	11.2514	C10H14N5O7P	[M+NH4]+			C04378				BioDeepDB	MSI_level3	pos
M625T441	P 518	625.432	440.7	624.418	11.3297	C42H56O4	[M+H]+			C15885	Global and overview maps; Metabolism of terpenoids and polyketides	1185-31-5		BioDeepDB	MSI_level3	pos
M293T366_2	Abietatriene	293.221	366.2	270.235	11.4545	C20H30	[M+Na]+			C21425	Global and overview maps; Metabolism of terpenoids and polyketides			BioDeepDB	MSI_level3	pos
M289T99	2,4-Dibromophenol	288.964	98.8	249.863	11.6388	C6H4Br2O	[M+K]+	Phenols	Halophenols	C14521		615-58-7	HMDB0032079	BioDeepDB	MSI_level3	pos
M331T357	Anandamide	331.267	357.4	347.282	11.6473	C22H37NO2	[M-NH3+H]+	Organonitrogen compounds	Amines	C11695	Nervous system; Sensory system; Environmental adaptation; Development and regeneration; Signaling molecules and interaction	924894-98-4	HMDB0004080	BioDeepDB	MSI_level3	pos
M609T264_3	Griseophenone C	609.189	263.8	304.095	11.7264	C16H16O6	[2M+H]+			C18836				BioDeepDB	MSI_level3	pos
M284T53	Lotaustralin	284.099	52.6	261.121	11.7987	C11H19NO6	[M+Na]+	Organooxygen compounds	Carbohydrates and carbohydrate conjugates	C08334	Metabolism of other amino acids; Global and overview maps	1973415-50-7	HMDB0033865	BioDeepDB	MSI_level3	pos
M293T49	Nicotinic acid mononucleotide	293.062	48.6	336.048	11.8999	[C11H15NO9P]+	[M-CO2+H]+	Pyridine nucleotides	Nicotinic acid nucleotides	C01185	Metabolism of cofactors and vitamins; Global and overview maps	321-02-8	HMDB0001132	BioDeepDB	MSI_level3	pos
M110T42	Toluene-cis-dihydrodiol	110.071	41.5	126.068	11.9234	C7H10O2	[M-OH+H]+			C04592	Xenobiotics biodegradation and metabolism; Global and overview maps	41977-20-2		BioDeepDB	MSI_level3	pos
M387T223	Oleandolide	387.233	222.5	386.23	11.9252	C20H34O7	[M+H]+			C11990	Global and overview maps; Metabolism of terpenoids and polyketides	68540-16-9		BioDeepDB	MSI_level3	pos
M367T385	4-cholesten-3-one	367.34	385.1	384.339	11.954	C27H44O	[M-H2O+H]+	Steroids and steroid derivatives	Cholestane steroids	C00599	Xenobiotics biodegradation and metabolism; Global and overview maps	601-57-0	HMDB0000921	BioDeepDB	MSI_level3	pos
M325T373	ent-3beta-hydroxycassa-12,15-dien-2-one	325.218	373.1	302.225	12.0267	C20H30O2	[M+Na]+			C21826	Global and overview maps; Metabolism of terpenoids and polyketides			BioDeepDB	MSI_level3	pos
M377T79	(+)-Sesamin	377.095	79.4	354.11	12.0752	C20H18O6	[M+Na]+	Furanoid lignans		C10882	Global and overview maps	81602-22-4	HMDB0034256	BioDeepDB	MSI_level3	pos
M625T442_2	Presqualene diphosphate	625.409	441.6	586.319	12.0907	C30H52O7P2	[M+K]+	Prenol lipids	Triterpenoids	C03428	Lipid metabolism; Global and overview maps; Metabolism of terpenoids and polyketides	29849-75-0	HMDB0001278	BioDeepDB	MSI_level3	pos
M219T349	Geranyl acetate	219.138	348.9	196.146	12.1261	C12H20O2	[M+Na]+	Fatty Acyls	Fatty alcohol esters	C09861		33843-18-4	HMDB0035157	BioDeepDB	MSI_level3	pos
M360T334_1	Roquefortine L	360.178	334.2	403.164	12.1552	C22H21N5O3	[M-CO2+H]+			C22170	Biosynthesis of other secondary metabolites; Global and overview maps			BioDeepDB	MSI_level3	pos
M357T268	Autumnaline	357.189	267.9	373.189	12.1774	C21H27NO5	[M-OH+H]+			C16707	Chemical structure transformation maps; Biosynthesis of other secondary metabolites; Global and overview maps	23068-65-7		BioDeepDB	MSI_level3	pos
M553T372_1	Astaxanthin	553.411	372.1	596.387	12.3134	C40H52O4	[M-CO2+H]+	Prenol lipids	Tetraterpenoids	C08580	Global and overview maps; Metabolism of terpenoids and polyketides	472-61-7	HMDB0002204	BioDeepDB	MSI_level3	pos
M361T94	Glyceollin III	361.109	93.8	338.115	12.355	C20H18O5	[M+Na]+	Isoflavonoids	Furanoisoflavonoids	C15511	Biosynthesis of other secondary metabolites	61080-23-7	HMDB0034041	BioDeepDB	MSI_level3	pos
M201T169	Camalexin	201.051	168.6	200.041	12.4684	C11H8N2S	[M+H]+	Indoles and derivatives	Indoles	C21721		135531-86-1	HMDB0038631	BioDeepDB	MSI_level3	pos
M463T244	Fumiquinazoline A	463.215	243.6	445.175	12.4754	C24H23N5O4	[M+NH4]+			C22147	Biosynthesis of other secondary metabolites; Global and overview maps	140715-85-1		BioDeepDB	MSI_level3	pos
M607T278	GDP-L-fucose	607.124	278.4	589.082	12.5816	C16H25N5O15P2	[M+NH4]+	Purine nucleotides	Purine nucleotide sugars	C00325	Carbohydrate metabolism; Glycan biosynthesis and metabolism; Global and overview maps	16597-51-6	HMDB0001095	BioDeepDB	MSI_level3	pos
M416T299_2	Cathasterone	416.336	298.9	432.36	12.6177	C28H48O3	[M-NH3+H]+			C15790	Global and overview maps; Metabolism of terpenoids and polyketides	168146-23-4		BioDeepDB	MSI_level3	pos
M231T81	Pyridoxamine 5'-phosphate	231.05	81.1	248.056	12.6259	C8H13N2O5P	[M-H2O+H]+	Pyridines and derivatives	Pyridoxamines	C00647	Metabolism of cofactors and vitamins; Global and overview maps; Digestive system	529-96-4	HMDB0001555	BioDeepDB	MSI_level3	pos
M362T323	10,11-Epoxy-3-geranylgeranylindole	362.325	323.3	405.303	12.7101	C28H39NO	[M-CO2+H]+			C20526	Biosynthesis of other secondary metabolites; Global and overview maps			BioDeepDB	MSI_level3	pos
M433T404	Legumelin	433.245	404.4	394.142	12.735	C23H22O6	[M+K]+	Isoflavonoids	Rotenoids	C10417		522-17-8	HMDB0302647	BioDeepDB	MSI_level3	pos
M549T244_3	Afzelechin	549.168	244.2	274.084	12.7743	C15H14O5	[2M+H]+			C09320	Biosynthesis of other secondary metabolites; Global and overview maps	2545-00-8		BioDeepDB	MSI_level3	pos
M372T52	80666-03-1	372.185	52.3	415.163	12.7882	C22H25NO7	[M-CO2+H]+			C20297	Biosynthesis of other secondary metabolites; Global and overview maps			BioDeepDB	MSI_level3	pos
M166T270	Choline sulfate	166.051	269.5	183.057	12.8709	C5H13NO4S	[M-H2O+H]+	Organic sulfuric acids and derivatives	Sulfuric acid esters	C00919	Membrane transport	4858-96-2	HMDB0250194	BioDeepDB	MSI_level3	pos
M757T398	PC(16_0_16_0)	756.542	397.6	733.562	12.8819	C40H80NO8P	[M+Na]+	Glycerophospholipids	Glycerophosphocholines			2797-68-4	HMDB0000564	BioDeepDB	MSI_level3	pos
M155T249	Fumaric acid	155.107	248.8	116.011	12.9577	C4H4O4	[M+K]+	Carboxylic acids and derivatives	Dicarboxylic acids and derivatives	C00122	Cancer: overview; Metabolism of cofactors and vitamins; Chemical structure transformation maps; Signal transduction; Endocrine system; Carbohydrate metabolism; Xenobiotics biodegradation and metabolism; Amino acid metabolism; Energy metabolism; Global and overview maps	110-17-8	HMDB0000134	BioDeepDB	MSI_level3	pos
M266T50	Pseudobaptigenin	266.054	49.7	282.053	12.9952	C16H10O5	[M-OH+H]+	Isoflavonoids	Isoflav-2-enes	C10522	Biosynthesis of other secondary metabolites; Global and overview maps	90-29-9	HMDB0036616	BioDeepDB	MSI_level3	pos
M598T252_2	Phosphoribosyl-AMP	598.177	251.7	559.072	13.0008	C15H23N5O14P2	[M+K]+	Purine nucleotides	Purine ribonucleotides	C02741	Amino acid metabolism; Global and overview maps	1109-75-7	HMDB0012276	BioDeepDB	MSI_level3	pos
M431T250	atrazine	431.189	250.1	215.094	13.0134	C8H14ClN5	[2M+H]+	Triazines	1,3,5-triazines	C06551	Xenobiotics biodegradation and metabolism; Global and overview maps	102029-43-6	HMDB0041830	BioDeepDB	MSI_level3	pos
M348T242	Xanthylic acid	348.027	241.8	364.042	13.0989	C10H13N4O9P	[M-NH3+H]+	Purine nucleotides	Purine ribonucleotides	C00655	Chemical structure transformation maps; Global and overview maps; Nucleotide metabolism	523-98-8	HMDB0001554	BioDeepDB	MSI_level3	pos
M561T267_2	8-Demethyl-8-alpha-L-rhamnosyltetracenomycin C	561.153	267.3	604.143	13.1162	C28H28O15	[M-CO2+H]+			C20974	Global and overview maps; Metabolism of terpenoids and polyketides			BioDeepDB	MSI_level3	pos
M271T227	Galantamine	271.129	227	287.152	13.1414	C17H21NO3	[M-NH3+H]+	Amaryllidaceae alkaloids	Galanthamine-type amaryllidaceae alkaloids	C08526	Chemical structure transformation maps; Biosynthesis of other secondary metabolites; Global and overview maps	357-70-0	HMDB0014812	BioDeepDB	MSI_level3	pos
M390T70	Meleagrine	390.187	70	433.175	13.1789	C23H23N5O4	[M-CO2+H]+			C22168	Biosynthesis of other secondary metabolites; Global and overview maps	71751-77-4		BioDeepDB	MSI_level3	pos
M398T310_1	(22alpha)-Hydroxy-campest-4-en-3-one	398.325	310.3	414.35	13.2781	C28H46O2	[M-NH3+H]+			C15796	Global and overview maps; Metabolism of terpenoids and polyketides	208586-81-6	HMDB0012113	BioDeepDB	MSI_level3	pos
M683T240_2	1,4-Dihydronicotinamide adenine dinucleotide	683.168	240.4	665.125	13.3308	C21H29N7O14P2	[M+NH4]+	(5'->5')-dinucleotides		C00004	Signal transduction; Endocrine system; Environmental adaptation; Energy metabolism; Global and overview maps	58-68-4	HMDB0001487	BioDeepDB	MSI_level3	pos
M195T242	D-Erythro-imidazole-glycerol-phosphate	195.05	242	238.035	13.4223	C6H11N2O6P	[M-CO2+H]+	Organic phosphoric acids and derivatives	Phosphate esters	C04666	Chemical structure transformation maps; Amino acid metabolism; Global and overview maps	36244-87-8	HMDB0012208	BioDeepDB	MSI_level3	pos
M731T82_2	selenodiglutathione	731.176	81.9	692.068	13.5021	C20H32N6O12S2Se	[M+K]+	Carboxylic acids and derivatives	Amino acids, peptides, and analogues	C18870	Metabolism of other amino acids	33944-90-0	HMDB0304484	BioDeepDB	MSI_level3	pos
M270T63	Lycorine	270.109	63.1	287.116	13.5635	C16H17NO4	[M-H2O+H]+			C08532	Chemical structure transformation maps; Biosynthesis of other secondary metabolites	476-28-8		BioDeepDB	MSI_level3	pos
M451T282	Furcatin	451.164	281.9	428.168	13.6104	C20H28O10	[M+Na]+			C10458		499-33-2		BioDeepDB	MSI_level3	pos
M390T66_3	Rhizocticin A	390.223	66.1	351.131	13.622	C11H22N5O6P	[M+K]+			C17944	Metabolism of other amino acids	114301-25-6		BioDeepDB	MSI_level3	pos
M342T398_1	Ophiobolene	342.323	398.1	358.324	13.6848	C25H42O	[M-OH+H]+			C16818		20098-89-9		BioDeepDB	MSI_level3	pos
M244T220	D-Tagatose 6-phosphate	244.031	220.2	260.03	13.7451	C6H13O9P	[M-OH+H]+	Organooxygen compounds	Carbohydrates and carbohydrate conjugates	C01097	Carbohydrate metabolism; Global and overview maps	67424-99-1	HMDB0006873	BioDeepDB	MSI_level3	pos
M269T63	5-Hydroxybenzimidazole	269.107	63	134.048	13.758	C7H6N2O	[2M+H]+			C21764		149471-91-0		BioDeepDB	MSI_level3	pos
M276T66_2	Maritinamine	276.156	66	275.152	13.8039	C16H21NO3	[M+H]+			C21639	Biosynthesis of other secondary metabolites			BioDeepDB	MSI_level3	pos
M202T168	1-deoxy-L-glycero-tetrulose 4-phosphate	202.045	168	184.014	13.8574	C4H9O6P	[M+NH4]+	Organic phosphoric acids and derivatives	Phosphate esters	C15556	Metabolism of cofactors and vitamins; Global and overview maps	114155-98-5	HMDB0304013	BioDeepDB	MSI_level3	pos
M465T332	Melatonin	465.256	332.3	232.121	13.9286	C13H16N2O2	[2M+H]+	Indoles and derivatives	Indoles	C01598	Environmental adaptation; Amino acid metabolism; Global and overview maps; Signaling molecules and interaction	73-31-4	HMDB0001389	BioDeepDB	MSI_level3	pos
M222T305	3-deoxy-D-manno-octulosonate	222.077	304.8	238.069	13.9555	C8H14O8	[M-OH+H]+	Organooxygen compounds	Carbohydrates and carbohydrate conjugates	C01187	Glycan biosynthesis and metabolism; Global and overview maps	10149-14-1	HMDB0304125	BioDeepDB	MSI_level3	pos
M220T112	Didehydroagroclavine	220.133	112.1	237.139	13.9807	C16H17N2+	[M-H2O+H]+			C20457	Biosynthesis of other secondary metabolites; Global and overview maps			BioDeepDB	MSI_level3	pos
M254T253	Kinetin	254.175	253.5	215.081	13.9975	C10H9N5O	[M+K]+	Imidazopyrimidines	Purines and purine derivatives	C08272		6046-79-3	HMDB0012245	BioDeepDB	MSI_level3	pos
M147T306	Quinone	147.117	306.1	108.021	14.1372	C6H4O2	[M+K]+	Organooxygen compounds	Carbonyl compounds	C00472	Xenobiotics biodegradation and metabolism; Global and overview maps	3225-29-4	HMDB0003364	BioDeepDB	MSI_level3	pos
M448T291	linustatin	448.25	291.1	409.158	14.1765	C16H27NO11	[M+K]+			C08333		72229-40-4		BioDeepDB	MSI_level3	pos
M356T82	(-)-Arctigenin	356.157	82.4	372.157	14.3668	C21H24O6	[M-OH+H]+	Furanoid lignans	Tetrahydrofuran lignans	C10545		144901-91-7	HMDB0030087	BioDeepDB	MSI_level3	pos
M594T260_1	4-Demethylrebeccamycin	594.149	260	555.06	14.3934	C26H19Cl2N3O7	[M+K]+			C19700	Biosynthesis of other secondary metabolites; Global and overview maps			BioDeepDB	MSI_level3	pos
M494T255_2	TR 1 toxin	494.236	255.3	511.232	14.4663	C27H33N3O7	[M-H2O+H]+			C20045	Biosynthesis of other secondary metabolites; Global and overview maps	12771-72-1		BioDeepDB	MSI_level3	pos
M151T46	Phosphoenolpyruvic acid	150.977	45.7	167.982	14.4884	C3H5O6P	[M-H2O+H]+	Organic phosphoric acids and derivatives	Phosphate esters	C00074	Cancer: overview; Membrane transport; Metabolism of other amino acids; Chemical structure transformation maps; Excretory system; Endocrine system; Carbohydrate metabolism; Biosynthesis of other secondary metabolites; Amino acid metabolism; Energy metabolism; Global and overview maps	138-08-9	HMDB0000263	BioDeepDB	MSI_level3	pos
M194T242	Tetrahydrodipicolinate	194.045	242.2	171.053	14.5528	C7H9NO4	[M+Na]+	Carboxylic acids and derivatives	Amino acids, peptides, and analogues	C03972	Amino acid metabolism; Biosynthesis of other secondary metabolites; Global and overview maps	4226-22-6	HMDB0012289	BioDeepDB	MSI_level3	pos
M145T41	3-(Methylthio)-1-propanol	145.145	41.2	106.045	14.5756	C4H10OS	[M+K]+	Thioethers	Dialkylthioethers			505-10-2	HMDB0031716	BioDeepDB	MSI_level3	pos
M378T295	Ergosta-5,7,22,24(28)-tetraen-3beta-ol	378.299	294.9	394.324	14.7387	C28H42O	[M-NH3+H]+			C05440	Lipid metabolism; Global and overview maps	29560-24-5		BioDeepDB	MSI_level3	pos
M181T253	(2R,3R)-2,3-Butanediol	181.146	252.7	90.0681	14.7482	C4H10O2	[2M+H]+	Organooxygen compounds	Alcohols and polyols	C03044	Carbohydrate metabolism	24347-58-8	HMDB0033007	BioDeepDB	MSI_level3	pos
M340T79	N-Acetyl-D-Glucosamine 6-Phosphate	340.149	78.9	301.056	14.7495	C8H16NO9P	[M+K]+	Organooxygen compounds	Carbohydrates and carbohydrate conjugates	C00357	Carbohydrate metabolism; Membrane transport; Global and overview maps	18191-20-3	HMDB0001062	BioDeepDB	MSI_level3	pos
M279T420_1	N6-cis-p-Coumaroylserotonin	279.153	419.7	322.132	14.751	C19H18N2O3	[M-CO2+H]+	Indoles and derivatives	Tryptamines and derivatives			201301-83-9	HMDB0038340	BioDeepDB	MSI_level3	pos
M282T61	2-Hydroxypseudobaptigenin	282.048	60.5	298.048	14.7933	C16H10O6	[M-OH+H]+			C16226	Biosynthesis of other secondary metabolites; Global and overview maps	21495-84-1		BioDeepDB	MSI_level3	pos
M251T82	gamma-Glutamylcysteine	251.066	81.7	250.062	14.8002	C8H14N2O5S	[M+H]+	Carboxylic acids and derivatives	Amino acids, peptides, and analogues	C00669	Cell growth and death; Metabolism of other amino acids; Global and overview maps	636-58-8	HMDB0001049	BioDeepDB	MSI_level3	pos
M382T94	AdoMet	382.112	94.4	398.137	14.8114	C15H22N6O5S	[M-NH3+H]+			C00019	Biosynthesis of other secondary metabolites; Metabolism of terpenoids and polyketides; Amino acid metabolism; Folding, sorting and degradation; Chemical structure transformation maps; Global and overview maps	91279-78-6		BioDeepDB	MSI_level3	pos
M382T293_2	Brassicasterol	382.33	293.1	398.355	14.8406	C28H46O	[M-NH3+H]+	Steroids and steroid derivatives	Ergostane steroids	C08813	Lipid metabolism; Global and overview maps	474-67-9	HMDB0011181	BioDeepDB	MSI_level3	pos
M390T66_1	6-hydroxytryprostatin B	390.173	65.8	367.19	14.8721	C21H25N3O3	[M+Na]+			C20513	Biosynthesis of other secondary metabolites; Global and overview maps			BioDeepDB	MSI_level3	pos
M138T127	Patulin	138.009	126.9	154.027	14.9626	C7H6O4	[M-NH3+H]+			C16748		247172-18-5	HMDB0034299	BioDeepDB	MSI_level3	pos
M608T269_1	Rebeccamycin	608.164	269.3	569.076	14.9647	C27H21Cl2N3O7	[M+K]+			C19701	Biosynthesis of other secondary metabolites; Global and overview maps	93908-02-2		BioDeepDB	MSI_level3	pos
M342T105	Phaseollidin	342.175	104.6	324.136	14.9706	C20H20O4	[M+NH4]+	Isoflavonoids	Furanoisoflavonoids	C05230		37831-70-2	HMDB0033669	BioDeepDB	MSI_level3	pos
M365T315	cis-Zeatin O-glucoside	365.175	314.9	381.165	16.2601	C16H23N5O6	[M-OH+H]+	Fatty Acyls	Fatty acyl glycosides	C15546	Metabolism of terpenoids and polyketides	71866-93-8	HMDB0012203	BioDeepDB	MSI_level3	pos
M233T391	Germacrene A acid	233.155	391.2	234.162	0.022	C15H22O2	[M-H]-			C19678	Global and overview maps; Metabolism of terpenoids and polyketides	347377-92-8		BioDeepDB	MSI_level1	neg
M323T425	linolenate [alpha or gamma; (18_3n3 or 6)]	323.223	425.4	278.225	0.088	C18H30O2	[M+HCOO]-	Fatty Acyls	Lineolic acids and derivatives	C06427	Lipid metabolism; Chemical structure transformation maps; Global and overview maps	463-40-1	HMDB0001388	BioDeepDB	MSI_level1	neg
M431T238_2	Genistin	431.098	238.2	432.106	0.152	C21H20O10	[M-H]-	Isoflavonoids	Isoflavonoid O-glycosides	C09126	Biosynthesis of other secondary metabolites	529-59-9	HMDB0033988	BioDeepDB	MSI_level1	neg
M115T41	Maleic acid	115.004	40.6	116.011	0.157	C4H4O4	[M-H]-	Carboxylic acids and derivatives	Dicarboxylic acids and derivatives	C01384	Carbohydrate metabolism; Amino acid metabolism; Metabolism of cofactors and vitamins; Global and overview maps	110-16-7	HMDB0000176	BioDeepDB	MSI_level1	neg
M259T40	D-Tagatose 1-phosphate	259.022	40.4	260.03	0.16	C6H13O9P	[M-H]-	Organooxygen compounds	Carbohydrates and carbohydrate conjugates	C02888	Carbohydrate metabolism; Membrane transport; Global and overview maps	49594-02-7	HMDB0006797	BioDeepDB	MSI_level1	neg
M271T340	2-Hydroxyhexadecanoic acid	271.228	340.5	272.235	0.163	C16H32O3	[M-H]-	Fatty Acyls	Fatty acids and conjugates			16452-52-1	HMDB0031057	BioDeepDB	MSI_level1	neg
M269T296	Baicalein	269.046	296	270.053	0.206	C15H10O5	[M-H]-			C10023		491-67-8	HMDB0134890	BioDeepDB	MSI_level1	neg
M285T282	Kaempferol	285.04	281.7	286.048	0.209	C15H10O6	[M-H]-	Flavonoids	Flavones	C05903	Chemical structure transformation maps; Biosynthesis of other secondary metabolites; Global and overview maps	520-18-3	HMDB0005801	BioDeepDB	MSI_level1	neg
M149T43	D-Apiose	149.046	42.7	150.053	0.299	C5H10O5	[M-H]-	Organooxygen compounds	Carbohydrates and carbohydrate conjugates	C01488		41546-50-3	HMDB0029941	BioDeepDB	MSI_level1	neg
M225T69	FA 12_3;O2	225.113	68.9	226.12	0.327	C12H18O4	[M-H]-			C21385		140631-27-2		BioDeepDB	MSI_level1	neg
M431T218	FA 20_3;O4	431.228	218.2	370.236	0.336	C20H34O6	[M+HCO3]-			C05961	Lipid metabolism; Global and overview maps	58962-34-8	HMDB0002886	BioDeepDB	MSI_level1	neg
M207T51	(S)-2-(Hydroxymethyl)glutarate	207.051	51.5	162.053	0.364	C6H10O5	[M+HCOO]-			C16390	Metabolism of cofactors and vitamins; Global and overview maps			BioDeepDB	MSI_level1	neg
M300T41	N-Acetyl-D-mannosamine 6-phosphate	300.049	40.7	301.056	0.369	C8H16NO9P	[M-H]-	Organooxygen compounds	Carbohydrates and carbohydrate conjugates	C04257	Carbohydrate metabolism; Global and overview maps	2415643-93-3	HMDB0001121	BioDeepDB	MSI_level1	neg
M491T407_1	ST 28_2;O4	491.338	407	446.34	0.397	C28H46O4	[M+HCOO]-			C15792	Global and overview maps; Metabolism of terpenoids and polyketides	124853-28-7	HMDB0041527	BioDeepDB	MSI_level1	neg
M299T49	10-Hydroxycarbazepine	299.099	48.9	254.106	0.447	C15H14N2O2	[M+HCOO]-	Benzazepines	Dibenzazepines	C07493	Chronology: Nervous system agents; Xenobiotics biodegradation and metabolism	29331-92-8	HMDB0060676	BioDeepDB	MSI_level1	neg
M295T384	9,10-DiHOME	295.228	384.1	314.246	0.491	C18H34O4	[M-H2O-H]-	Fatty Acyls	Fatty acids and conjugates	C14828	Lipid metabolism	263399-34-4	HMDB0004704	BioDeepDB	MSI_level1	neg
M129T312	Gamma-delta-Dioxovaleric acid	129.019	311.8	130.027	0.533	C5H6O4	[M-H]-	Keto acids and derivatives	Gamma-keto acids and derivatives	C02800	Metabolism of cofactors and vitamins	5976-90-9	HMDB0013233	BioDeepDB	MSI_level1	neg
M387T49_1	Sucrose	387.114	48.9	342.116	0.542	C12H22O11	[M+HCOO]-	Organooxygen compounds	Carbohydrates and carbohydrate conjugates	C00089	Membrane transport; Sensory system; Digestive system; Carbohydrate metabolism; Global and overview maps	57-50-1	HMDB0000258	BioDeepDB	MSI_level1	neg
M333T42	2-(beta-D-Glucosyl)-sn-glycerol 3-phosphate	333.059	41.9	334.067	0.544	C9H19O11P	[M-H]-			C10517				BioDeepDB	MSI_level1	neg
M321T372	3alpha-Hydroxy-3,5-dihydromonacolin L	321.207	372.2	340.225	0.558	C19H32O5	[M-H2O-H]-			C20852	Biosynthesis of other secondary metabolites; Global and overview maps	113855-37-1		BioDeepDB	MSI_level1	neg
M431T220	6-linalyl-2-O,3-dimethylflaviolin	431.135	219.9	370.178	0.579	C22H26O5	[M+HCO3]-			C21002				BioDeepDB	MSI_level1	neg
M666T368_2	UDP-N-acetyl-D-glucosaminuronate	666.059	367.8	621.061	0.655	C17H25N3O18P2	[M+HCOO]-			C04573	Carbohydrate metabolism; Glycan biosynthesis and metabolism; Global and overview maps	24758-79-0		BioDeepDB	MSI_level1	neg
M191T45	(1R,2R)-Isocitric acid	191.02	44.9	192.027	0.656	C6H8O7	[M-H]-	Carboxylic acids and derivatives	Tricarboxylic acids and derivatives	C04617		30810-51-6	HMDB0033717	BioDeepDB	MSI_level1	neg
M187T51_2	Azelaic acid	187.098	51.5	188.105	0.656	C9H16O4	[M-H]-	Fatty Acyls	Fatty acids and conjugates	C08261		123-99-9	HMDB0000784	BioDeepDB	MSI_level1	neg
M180T152	2,4-Dihydroxy-2H-1,4-benzoxazin-3(4H)-one	180.03	151.8	181.038	0.721	C8H7NO4	[M-H]-	Benzoxazines	Benzoxazinones	C15770	Biosynthesis of other secondary metabolites; Global and overview maps	17359-54-5	HMDB0033733	BioDeepDB	MSI_level1	neg
M269T332	(S)-10,16-Dihydroxyhexadecanoic acid	269.212	331.9	288.23	0.721	C16H32O4	[M-H2O-H]-	Fatty Acyls	Fatty acids and conjugates	C08285	Lipid metabolism	3233-90-7	HMDB0037798	BioDeepDB	MSI_level1	neg
M329T277_1	3-Epigibberellin A1	329.139	277.1	348.157	0.726	C19H24O6	[M-H2O-H]-	Prenol lipids	Diterpenoids	C00859	Chemical structure transformation maps; Signal transduction; Global and overview maps; Metabolism of terpenoids and polyketides	1166-98-9	HMDB0040944	BioDeepDB	MSI_level1	neg
M181T51	D-Iditol	181.072	51.1	182.079	0.784	C6H14O6	[M-H]-			C01489		24557-79-7		BioDeepDB	MSI_level1	neg
M177T43	Hamamelose	177.041	42.5	196.058	0.798	C6H12O7	[M-H2O-H]-			C03215				BioDeepDB	MSI_level1	neg
M144T145	3-Methyleneoxindole	144.046	144.7	145.053	0.8	C9H7NO	[M-H]-			C02796		1861-29-6		BioDeepDB	MSI_level1	neg
M176T43	(4S,5R)-4,5,6-Trihydroxy-2-iminohexanoate	176.057	43.2	177.064	0.891	C6H11NO5	[M-H]-			C20845				BioDeepDB	MSI_level1	neg
M109T199	FA 6_2;O	109.03	199.3	128.047	0.914	C6H8O3	[M-H2O-H]-			C06761				BioDeepDB	MSI_level1	neg
M203T93	DL-Glutamic acid gamma-anilide	203.082	93.4	222.1	0.965	C11H14N2O3	[M-H2O-H]-			C20843		5963-60-0		BioDeepDB	MSI_level1	neg
M133T41	DL-Malic acid	133.014	40.9	134.022	1.099	C4H6O5	[M-H]-	Hydroxy acids and derivatives	Beta hydroxy acids and derivatives	C00149	Cancer: overview; Chemical structure transformation maps; Signal transduction; Sensory system; Endocrine system; Excretory system; Carbohydrate metabolism; Cancer: specific types; Energy metabolism; Global and overview maps	97-67-6	HMDB0000156	BioDeepDB	MSI_level1	neg
M231T41	3-phosphoglycerate	230.991	41.2	185.993	1.109	C3H7O7P	[M+HCOO]-			C00597		820-11-1		BioDeepDB	MSI_level1	neg
M221T234	5,6,7,8-Tetrahydro-2-naphthoic acid	221.082	234.2	176.084	1.227	C11H12O2	[M+HCOO]-			C14111	Xenobiotics biodegradation and metabolism; Global and overview maps	1131-63-1		BioDeepDB	MSI_level1	neg
M405T341	chrysoplenol D	405.082	341.4	360.085	1.277	C18H16O8	[M+HCOO]-			C04552		14965-20-9	HMDB0130258	BioDeepDB	MSI_level1	neg
M167T251	3,4-Dihydroxybenzeneacetic acid	167.035	251.4	168.042	1.315	C8H8O4	[M-H]-	Phenols	Benzenediols	C01161	Substance dependence; Amino acid metabolism; Nervous system; Global and overview maps	102-32-9	HMDB0001336	BioDeepDB	MSI_level1	neg
M311T281	FA 16_3;O	311.187	280.6	266.188	1.323	C16H26O3	[M+HCOO]-			C04834		136768-22-4		BioDeepDB	MSI_level1	neg
M171T129	Sulcatone	171.103	129	126.104	1.385	C8H14O	[M+HCOO]-	Organooxygen compounds	Carbonyl compounds	C07287		110-93-0	HMDB0035915	BioDeepDB	MSI_level1	neg
M301T284	Tricetin	301.037	284.4	302.043	1.413	C15H10O7	[M-H]-	Flavonoids	Flavones	C10192	Biosynthesis of other secondary metabolites	520-31-0	HMDB0029620	BioDeepDB	MSI_level1	neg
M129T71	4-Acetylbutyrate	129.056	71	130.063	1.437	C6H10O3	[M-H]-	Fatty Acyls	Fatty acids and conjugates	C02129		31280-60-1	HMDB0061881	BioDeepDB	MSI_level1	neg
M221T186	4-Hydroxyaminoquinoline N-oxide	221.057	186.2	176.059	1.455	C9H8N2O2	[M+HCOO]-			C04050		4637-56-3		BioDeepDB	MSI_level1	neg
M367T77_1	3-O-Feruloylquinic acid	367.103	77	368.111	1.5	C17H20O9	[M-H]-			C02572		1899-29-2	HMDB0039960	BioDeepDB	MSI_level1	neg
M343T281	18-Hydroxyoleic acid	343.25	281.4	298.251	1.5	C18H34O3	[M+HCOO]-			C19616	Lipid metabolism	24753-52-4		BioDeepDB	MSI_level1	neg
M463T241	Isoquercitrin	463.087	240.9	464.095	1.502	C21H20O12	[M-H]-	Flavonoids	Flavonoid glycosides	C05623	Biosynthesis of other secondary metabolites; Global and overview maps	21637-25-2	HMDB0037362	BioDeepDB	MSI_level1	neg
M421T40	beta-D-fructofuranosyl alpha-D-mannopyranoside 6(F)-phosphate	421.076	40.1	422.083	1.514	C12H23O14P	[M-H]-			C18050				BioDeepDB	MSI_level1	neg
M291T343	10-OPDA	291.197	342.8	292.204	1.52	C18H28O3	[M-H]-			C16325	Lipid metabolism; Global and overview maps			BioDeepDB	MSI_level1	neg
M143T49	2-Furanmethanol	143.035	49.4	98.0368	1.53	C5H6O2	[M+HCOO]-	Heteroaromatic compounds		C20441	Xenobiotics biodegradation and metabolism; Global and overview maps	25212-86-6	HMDB0013742	BioDeepDB	MSI_level1	neg
M187T51_1	FA 7_3;O4	187.025	50.6	188.032	1.549	C7H8O6	[M-H]-			C11515		13366-20-6		BioDeepDB	MSI_level1	neg
M283T438	Stearic acid	283.264	437.8	284.272	1.55	C18H36O2	[M-H]-	Fatty Acyls	Fatty acids and conjugates	C01530	Lipid metabolism; Chemical structure transformation maps; Sensory system	57-11-4	HMDB0000827	BioDeepDB	MSI_level1	neg
M205T44_1	2-Oxoadipic acid	205.036	43.6	160.037	1.583	C6H8O5	[M+HCOO]-	Keto acids and derivatives	Medium-chain keto acids and derivatives	C00322	Energy metabolism; Amino acid metabolism; Global and overview maps	3184-35-8	HMDB0000225	BioDeepDB	MSI_level1	neg
M105T43	Glycerate	105.019	42.9	106.027	1.608	C3H6O4	[M-H]-	Organooxygen compounds	Carbohydrates and carbohydrate conjugates			600-19-1	HMDB0006372	BioDeepDB	MSI_level1	neg
M207T231	N5-Phospho-L-glutamine	207.103	231	226.035	1.635	C5H11N2O6P	[M-H2O-H]-			C21785				BioDeepDB	MSI_level1	neg
M299T300	Kaempferide	299.057	299.7	300.063	1.643	C16H12O6	[M-H]-	Flavonoids	Flavones	C10098	Biosynthesis of other secondary metabolites	491-54-3	HMDB0037441	BioDeepDB	MSI_level1	neg
M325T321_1	10,11-epoxy-3,11-dimethyl-7-ethyl-2,6-tridecadienoic acid	325.202	320.6	280.204	1.652	C17H28O3	[M+HCOO]-			C20992				BioDeepDB	MSI_level1	neg
M175T244	3-Dehydro-scyllo-inosose	175.025	243.9	176.032	1.655	C6H8O6	[M-H]-			C21643	Carbohydrate metabolism; Global and overview maps			BioDeepDB	MSI_level1	neg
M225T49	5-Acetylamino-6-formylamino-3-methyluracil	225.063	48.9	226.07	1.664	C8H10N4O4	[M-H]-	Diazines	Pyrimidines and pyrimidine derivatives	C16365	Biosynthesis of other secondary metabolites; Global and overview maps	85438-96-6	HMDB0011105	BioDeepDB	MSI_level1	neg
M267T45	Deoxynonulosonate	267.073	45.2	268.079	1.677	C9H16O9	[M-H]-			C20934		153666-19-4		BioDeepDB	MSI_level1	neg
M179T49	Glycoprotein-phospho-D-mannose	179.056	48.9	180.063	1.724	C6H12O6	[M-H]-	Organooxygen compounds	Carbohydrates and carbohydrate conjugates	C01582		26566-61-0	HMDB0062473	BioDeepDB	MSI_level1	neg
M277T426	FA 18_2;O	277.218	425.6	296.235	1.837	C18H32O3	[M-H2O-H]-			C14825	Lipid metabolism; Global and overview maps	16833-56-0	HMDB0004701	BioDeepDB	MSI_level1	neg
M287T71	flavan-3,4-diol	287.089	70.9	242.094	1.843	C15H14O3	[M+HCOO]-			C21418		5023-02-9		BioDeepDB	MSI_level1	neg
M711T429	Myxoxanthophyll	711.464	428.9	730.481	1.845	C46H66O7	[M-H2O-H]-			C15941	Metabolism of terpenoids and polyketides	863126-98-1		BioDeepDB	MSI_level1	neg
M321T369	MCULE-4400997775	321.244	368.8	276.245	1.85	C19H32O	[M+HCOO]-			C02956				BioDeepDB	MSI_level1	neg
M482T329_2	13-Desoxyterpendole I	482.256	328.5	437.257	1.869	C27H35NO4	[M+HCOO]-			C20542	Biosynthesis of other secondary metabolites; Global and overview maps			BioDeepDB	MSI_level1	neg
M201T95	4-Sulfobenzoate	200.987	95	201.994	1.9	C7H6O5S	[M-H]-			C02236	Xenobiotics biodegradation and metabolism; Global and overview maps	636-78-2		BioDeepDB	MSI_level1	neg
M117T39	Methylmalonic acid	117.019	39	118.027	1.976	C4H6O4	[M-H]-	Carboxylic acids and derivatives	Dicarboxylic acids and derivatives	C02170	Carbohydrate metabolism; Amino acid metabolism; Global and overview maps; Nucleotide metabolism	516-05-2	HMDB0000202	BioDeepDB	MSI_level1	neg
M148T156	Cyanobenzene	148.041	156.3	103.042	2.023	C7H5N	[M+HCOO]-			C09814	Xenobiotics biodegradation and metabolism; Global and overview maps	100-47-0		BioDeepDB	MSI_level1	neg
M133T46	Arabitol	133.051	45.8	152.068	2.038	C5H12O5	[M-H2O-H]-			C00532	Carbohydrate metabolism; Global and overview maps	7643-75-6	HMDB0001851	BioDeepDB	MSI_level1	neg
M271T42	(2R,3S,4S,5S,6R)-6-((R)-1,2-dihydroxyethyl)-3,4,5-trihydroxytetrahydro-2H-pyran-2-yl dihydrogen phosphate	271.023	41.8	290.04	2.064	C7H15O10P	[M-H2O-H]-			C19880	Glycan biosynthesis and metabolism	159000-62-1		BioDeepDB	MSI_level1	neg
M137T147	Salicylic acid	137.025	147	138.032	2.071	C7H6O3	[M-H]-	Benzene and substituted derivatives	Benzoic acids and derivatives	C00805	Signal transduction; Digestive system; Xenobiotics biodegradation and metabolism; Metabolism of terpenoids and polyketides; Amino acid metabolism; Chemical structure transformation maps; Global and overview maps	69-72-7	HMDB0001895	BioDeepDB	MSI_level1	neg
M137T86	Styrene cis-glycol	137.025	86.4	138.068	2.071	C8H10O2	[M-H]-			C07084	Xenobiotics biodegradation and metabolism; Global and overview maps			BioDeepDB	MSI_level1	neg
M147T41	L-Arabinonate	147.03	41.4	166.048	2.077	C5H10O6	[M-H2O-H]-			C00545	Carbohydrate metabolism; Global and overview maps	608-53-7		BioDeepDB	MSI_level1	neg
M365T279	3b-Allotetrahydrocortisol	365.234	278.5	366.241	2.095	C21H34O5	[M-H]-	Steroids and steroid derivatives	Hydroxysteroids	C05472	Lipid metabolism	53-02-1	HMDB0000314	BioDeepDB	MSI_level1	neg
M143T53	D-4-Hydroxy-2-oxoglutarate	142.999	53.1	162.016	2.125	C5H6O6	[M-H2O-H]-	Keto acids and derivatives	Gamma-keto acids and derivatives	C05946	Amino acid metabolism; Global and overview maps	15044-42-5	HMDB0060466	BioDeepDB	MSI_level1	neg
M237T43	Quinic acid	237.062	43.1	192.063	2.156	C7H12O6	[M+HCOO]-	Organooxygen compounds	Alcohols and polyols	C00296	Amino acid metabolism; Global and overview maps	77-95-2	HMDB0003072	BioDeepDB	MSI_level1	neg
M131T47	Glycylglycine	131.047	47.2	132.053	2.187	C4H8N2O3	[M-H]-	Carboxylic acids and derivatives	Amino acids, peptides, and analogues	C02037		556-50-3	HMDB0011733	BioDeepDB	MSI_level1	neg
M144T272	4-Hydroxyquinoline	144.046	272.3	145.053	2.188	C9H7NO	[M-H]-	Quinolines and derivatives	Quinolones and derivatives	C06343		611-36-9	HMDB0246466	BioDeepDB	MSI_level1	neg
M113T47	L-3-Cyanoalanine	113.036	46.6	114.043	2.219	C4H6N2O2	[M-H]-	Carboxylic acids and derivatives	Amino acids, peptides, and analogues	C02512	Metabolism of other amino acids; Global and overview maps	6232-19-5	HMDB0060245	BioDeepDB	MSI_level1	neg
M128T43	Pyroglutamic acid	128.036	42.8	129.043	2.228	C5H7NO3	[M-H]-	Carboxylic acids and derivatives	Amino acids, peptides, and analogues	C01879	Metabolism of other amino acids; Global and overview maps	98-79-3	HMDB0000267	BioDeepDB	MSI_level1	neg
M271T295	Butein	271.062	294.6	272.068	2.236	C15H12O5	[M-H]-			C08578	Biosynthesis of other secondary metabolites	21849-70-7		BioDeepDB	MSI_level1	neg
M323T49	2,1 dianhydride	323.099	48.6	324.106	2.273	C12H20O10	[M-H]-			C04333		3568-49-8		BioDeepDB	MSI_level1	neg
M145T48	(R)-3-Ureidoisobutyrate	145.062	47.7	146.069	2.326	C5H10N2O3	[M-H]-			C21029	Global and overview maps; Nucleotide metabolism	1315050-26-0		BioDeepDB	MSI_level1	neg
M683T49_1	alpha-D-Aldosyl beta-D-fructoside	683.215	49.1	342.116	2.358	C12H22O11	[2M-H]-			C04219				BioDeepDB	MSI_level1	neg
M186T68	Panthenol	186.114	68.3	205.131	2.364	C9H19NO4	[M-H2O-H]-			C05944	Metabolism of cofactors and vitamins	81-13-0		BioDeepDB	MSI_level1	neg
M153T160	2,6-Dihydroxybenzoic acid	153.02	159.9	154.027	2.41	C7H6O4	[M-H]-	Benzene and substituted derivatives	Benzoic acids and derivatives	C21298	Xenobiotics biodegradation and metabolism; Global and overview maps	303-07-1	HMDB0013676	BioDeepDB	MSI_level1	neg
M131T49	4-Hydroxy-2-oxovalerate	131.035	49.2	132.042	2.439	C5H8O4	[M-H]-			C03589	Amino acid metabolism; Xenobiotics biodegradation and metabolism; Global and overview maps	3318-73-8		BioDeepDB	MSI_level1	neg
M415T118_3	7-O-Geranyl-2-O,3-dimethylflaviolin	415.175	117.5	370.178	2.452	C22H26O5	[M+HCOO]-			C21003				BioDeepDB	MSI_level1	neg
M178T82	SCHEMBL157788	178.051	82.2	197.069	2.453	C9H11NO4	[M-H2O-H]-			C19715	Metabolism of other amino acids; Global and overview maps			BioDeepDB	MSI_level1	neg
M277T48	Ribitol 5-phosphate	277.034	47.6	232.035	2.504	C5H13O8P	[M+HCOO]-			C01068	Carbohydrate metabolism; Glycan biosynthesis and metabolism; Global and overview maps	35320-17-3		BioDeepDB	MSI_level1	neg
M113T49	Oxopent-4-enoate	113.025	49	114.032	2.511	C5H6O3	[M-H]-			C00596	Amino acid metabolism; Xenobiotics biodegradation and metabolism; Global and overview maps	159694-16-3		BioDeepDB	MSI_level1	neg
M211T259_2	Dodecanedioic acid	211.135	258.5	230.152	2.559	C12H22O4	[M-H2O-H]-	Fatty Acyls	Fatty acids and conjugates	C02678		693-23-2	HMDB0000623	BioDeepDB	MSI_level1	neg
M188T239	Kynurenic acid	188.036	239.1	189.043	2.58	C10H7NO3	[M-H]-	Quinolines and derivatives	Quinoline carboxylic acids	C01717	Amino acid metabolism; Global and overview maps	492-27-3	HMDB0000715	BioDeepDB	MSI_level1	neg
M155T40	2,5-Furandicarboxylic acid	154.999	39.6	156.006	2.6	C6H4O5	[M-H]-	Furans	Furoic acid and derivatives	C20450	Xenobiotics biodegradation and metabolism; Global and overview maps	3238-40-2	HMDB0004812	BioDeepDB	MSI_level1	neg
M325T341	Linoleic acid	325.239	340.7	280.24	2.703	C18H32O2	[M+HCOO]-	Fatty Acyls	Lineolic acids and derivatives	C01595	Lipid metabolism; Chemical structure transformation maps; Global and overview maps	60-33-3	HMDB0000673	BioDeepDB	MSI_level1	neg
M147T90	Ribonic acid	147.03	90	166.048	2.757	C5H10O6	[M-H2O-H]-	Organooxygen compounds	Carbohydrates and carbohydrate conjugates	C01685		17812-24-7	HMDB0000867	BioDeepDB	MSI_level1	neg
M132T42	Aspartate	132.031	42.3	133.038	2.804	C4H7NO4	[M-H]-			C16433		1783-96-6		BioDeepDB	MSI_level1	neg
M189T43	dihydrophloroglucinol	189.041	43	128.047	2.855	C6H8O3	[M+HCO3]-			C06719	Xenobiotics biodegradation and metabolism; Global and overview maps			BioDeepDB	MSI_level1	neg
M129T36	Itaconic acid	129.02	36.4	130.027	2.859	C5H6O4	[M-H]-	Fatty Acyls	Fatty acids and conjugates	C00490	Carbohydrate metabolism; Global and overview maps	97-65-4	HMDB0002092	BioDeepDB	MSI_level1	neg
M151T243	Methyl 2-hydroxybenzoate	151.041	243.1	152.047	2.878	C8H8O3	[M-H]-	Benzene and substituted derivatives	Benzoic acids and derivatives	C12305	Chemical structure transformation maps	1219802-12-6	HMDB0034172	BioDeepDB	MSI_level1	neg
M115T52	Deoxyribose	115.04	52.4	134.058	2.916	C5H10O4	[M-H2O-H]-	Organooxygen compounds	Carbohydrates and carbohydrate conjugates	C01801	Carbohydrate metabolism; Global and overview maps	1831121-84-6	HMDB0003224	BioDeepDB	MSI_level1	neg
M215T303	2-Biphenylol	215.072	303.1	170.073	2.954	C12H10O	[M+HCOO]-	Benzene and substituted derivatives	Biphenyls and derivatives	C02499		64420-98-0	HMDB0032582	BioDeepDB	MSI_level1	neg
M135T43_3	Hydroxypropionic acid	135.03	43.1	90.0317	2.991	C3H6O3	[M+HCOO]-	Hydroxy acids and derivatives	Beta hydroxy acids and derivatives	C01013	Metabolism of other amino acids; Carbohydrate metabolism; Nucleotide metabolism; Energy metabolism; Global and overview maps	503-66-2	HMDB0000700	BioDeepDB	MSI_level1	neg
M111T38	2-Furoic acid	111.009	38.5	112.016	3	C5H4O3	[M-H]-	Furans	Furoic acid and derivatives	C01546	Xenobiotics biodegradation and metabolism; Global and overview maps	88-14-2	HMDB0000617	BioDeepDB	MSI_level1	neg
M165T43	3-Methylxanthine	165.041	43.4	166.049	3.012	C6H6N4O2	[M-H]-	Imidazopyrimidines	Purines and purine derivatives	C16357	Biosynthesis of other secondary metabolites; Global and overview maps	1076-22-8	HMDB0001886	BioDeepDB	MSI_level1	neg
M371T107	Melilotoside	371.099	107.5	326.1	3.055	C15H18O8	[M+HCOO]-	Organooxygen compounds	Carbohydrates and carbohydrate conjugates	C05158	Biosynthesis of other secondary metabolites; Global and overview maps	618-67-7	HMDB0033581	BioDeepDB	MSI_level1	neg
M434T328_1	Paspaline B	434.235	327.6	435.277	3.064	C28H37NO3	[M-H]-			C20587	Biosynthesis of other secondary metabolites; Global and overview maps	173268-84-3		BioDeepDB	MSI_level1	neg
M103T40	Malonate	103.004	40.5	104.011	3.087	C3H4O4	[M-H]-	Carboxylic acids and derivatives	Dicarboxylic acids and derivatives	C00383	Lipid metabolism; Metabolism of other amino acids; Global and overview maps; Nucleotide metabolism	141-82-2	HMDB0000691	BioDeepDB	MSI_level1	neg
M199T234	beta-Geraniol	199.135	234.5	154.136	3.207	C10H18O	[M+HCOO]-	Prenol lipids	Monoterpenoids	C01500	Chemical structure transformation maps; Global and overview maps; Metabolism of terpenoids and polyketides	106-24-1	HMDB0035155	BioDeepDB	MSI_level1	neg
M643T243_3	12-Ethyl-8-isobutyl-3-vinylbacteriochlorophyllide d	643.243	242.9	598.279	3.349	C36H38MgN4O3	[M+HCOO]-			C21429	Metabolism of cofactors and vitamins; Global and overview maps			BioDeepDB	MSI_level1	neg
M210T81	2,3-Secodopa	210.042	80.6	229.059	3.365	C9H11NO6	[M-H2O-H]-			C04797	Amino acid metabolism			BioDeepDB	MSI_level1	neg
M102T42	2-aminobutyrate	102.056	42.1	103.063	3.439	C4H9NO2	[M-H]-	Carboxylic acids and derivatives	Amino acids, peptides, and analogues	C02356	Amino acid metabolism; Global and overview maps	1492-24-6	HMDB0000452	BioDeepDB	MSI_level1	neg
M179T277	Coniferyl alcohol	179.036	277.1	180.079	3.461	C10H12O3	[M-H]-	Phenols	Methoxyphenols	C00590	Chemical structure transformation maps; Biosynthesis of other secondary metabolites; Global and overview maps	32811-40-8	HMDB0012915	BioDeepDB	MSI_level1	neg
M101T49	Purine	101.025	49.2	120.044	3.494	C5H4N4	[M-H2O-H]-	Imidazopyrimidines	Purines and purine derivatives	C15587		149297-77-8	HMDB0001366	BioDeepDB	MSI_level1	neg
M337T345	ST 19_0;O2	337.24	345.2	292.24	3.497	C19H32O2	[M+HCOO]-			C12525		571-20-0	HMDB0000493	BioDeepDB	MSI_level1	neg
M162T88	Theophylline	162.031	87.6	180.065	3.719	C7H8N4O2	[M-NH3-H]-	Imidazopyrimidines	Purines and purine derivatives	C07130	Chemical structure transformation maps; Biosynthesis of other secondary metabolites; Global and overview maps	58-55-9	HMDB0001889	BioDeepDB	MSI_level1	neg
M471T57	Cysteineglutathione disulfide	471.084	56.7	426.088	3.831	C13H22N4O8S2	[M+HCOO]-	Carboxylic acids and derivatives	Amino acids, peptides, and analogues	C05526	Amino acid metabolism; Global and overview maps	13081-14-6	HMDB0000656	BioDeepDB	MSI_level1	neg
M163T53	Benzoylacetate	163.041	52.9	164.047	3.892	C9H8O3	[M-H]-			C07114	Xenobiotics biodegradation and metabolism; Global and overview maps	614-20-0		BioDeepDB	MSI_level1	neg
M213T71	Deoxyribose 1-phosphate	213.018	71.1	214.024	3.933	C5H11O7P	[M-H]-	Organooxygen compounds	Carbohydrates and carbohydrate conjugates	C00672	Carbohydrate metabolism; Global and overview maps; Nucleotide metabolism	17039-17-7	HMDB0001351	BioDeepDB	MSI_level1	neg
M209T284	1,5-Anhydrosorbitol	209.067	283.6	164.068	3.952	C6H12O5	[M+HCOO]-			C16538		40026-07-1		BioDeepDB	MSI_level1	neg
M138T229	Aniline	138.057	229	93.0578	3.985	C6H7N	[M+HCOO]-	Benzene and substituted derivatives	Aniline and substituted anilines	C00292	Xenobiotics biodegradation and metabolism; Global and overview maps	136260-71-4	HMDB0003012	BioDeepDB	MSI_level1	neg
M121T228	2-Phenylethanol	121.03	228.2	122.073	4.121	C8H10O	[M-H]-	Benzene and substituted derivatives		C05853	Amino acid metabolism	19601-20-8	HMDB0033944	BioDeepDB	MSI_level1	neg
M567T284_1	Epelmycin D	567.185	284.1	585.221	4.187	C30H35NO11	[M-NH3-H]-			C18640	Global and overview maps; Metabolism of terpenoids and polyketides			BioDeepDB	MSI_level1	neg
M194T241	N,N-dihydroxy-L-tyrosine	194.047	240.8	213.064	4.235	C9H11NO5	[M-H2O-H]-			C15503	Metabolism of other amino acids; Global and overview maps			BioDeepDB	MSI_level1	neg
M209T252	FA 12_3;O	209.119	251.8	210.126	4.249	C12H18O3	[M-H]-			C16317	Lipid metabolism; Global and overview maps	77026-92-7		BioDeepDB	MSI_level1	neg
M291T396	ACMC-20m5rp	291.198	396.1	310.214	4.27	C18H30O4	[M-H2O-H]-			C20704				BioDeepDB	MSI_level1	neg
M595T316	Magnoline	595.279	316.4	596.289	4.276	C36H40N2O6	[M-H]-			C05177	Biosynthesis of other secondary metabolites	6859-66-1		BioDeepDB	MSI_level1	neg
M164T270_1	4-Pyridoxolactone	164.035	270	165.043	4.357	C8H7NO3	[M-H]-	Pyridines and derivatives	Pyridinecarboxylic acids and derivatives	C00971	Metabolism of cofactors and vitamins; Global and overview maps	96760-51-9	HMDB0003454	BioDeepDB	MSI_level1	neg
M297T369	FA 18_1;O	297.245	368.8	298.251	4.357	C18H34O3	[M-H]-			C13791		13980-07-9		BioDeepDB	MSI_level1	neg
M555T425_1	Gamma-Linolenic acid_alpha-Linolenic acid	555.439	425.1	278.225	4.428	C18H30O2	[2M-H]-	Fatty Acyls	Lineolic acids and derivatives	C06426	Lipid metabolism; Global and overview maps	506-26-3	HMDB0003073	BioDeepDB	MSI_level1	neg
M401T371_1	Xanthoxylol	401.122	371.3	356.126	4.451	C20H20O6	[M+HCOO]-	Furanoid lignans		C21954	Global and overview maps	52151-92-5	HMDB0029459	BioDeepDB	MSI_level1	neg
M289T42	D-Glycero-D-mannopyranose-7-phosphate	289.034	42.4	290.04	4.478	C7H15O10P	[M-H]-			C19878	Glycan biosynthesis and metabolism			BioDeepDB	MSI_level1	neg
M209T86	Eugenol	209.083	86.2	164.084	4.645	C10H12O2	[M+HCOO]-	Phenols	Methoxyphenols	C10453	Biosynthesis of other secondary metabolites	97-53-0	HMDB0005809	BioDeepDB	MSI_level1	neg
M243T63	Pseudouridine	243.063	63.1	244.07	4.703	C9H12N2O6	[M-H]-	Nucleoside and nucleotide analogues		C02067	Global and overview maps; Nucleotide metabolism	1445-07-4	HMDB0000767	BioDeepDB	MSI_level1	neg
M243T83	3,3',4'5-Tetrahydroxystilbene	243.063	83.2	244.074	4.703	C14H12O4	[M-H]-	Stilbenes		C05901	Biosynthesis of other secondary metabolites; Global and overview maps	10083-24-6	HMDB0004215	BioDeepDB	MSI_level1	neg
M133T85	Malonic semialdehyde	133.051	84.5	88.016	5.033	C3H4O3	[M+HCOO]-	Organooxygen compounds	Carbonyl compounds	C00222	Metabolism of other amino acids; Carbohydrate metabolism; Xenobiotics biodegradation and metabolism; Nucleotide metabolism; Energy metabolism; Global and overview maps	926-61-4	HMDB0011111	BioDeepDB	MSI_level1	neg
M129T35	Dihydroxyfumaric acid	128.984	34.7	148.001	5.063	C4H4O6	[M-H2O-H]-	Keto acids and derivatives	Short-chain keto acids and derivatives	C00975	Carbohydrate metabolism; Global and overview maps	13096-38-3	HMDB0002050	BioDeepDB	MSI_level1	neg
M447T255_1	Astragalin	447.091	254.9	448.101	5.101	C21H20O11	[M-H]-	Flavonoids	Flavonoid glycosides	C12249	Biosynthesis of other secondary metabolites; Global and overview maps	480-10-4	HMDB0037429	BioDeepDB	MSI_level1	neg
M119T49	Lactaldehyde	119.036	48.9	74.0368	5.199	C3H6O2	[M+HCOO]-	Organooxygen compounds	Carbonyl compounds	C00424	Carbohydrate metabolism; Global and overview maps	3913-64-2	HMDB0003052	BioDeepDB	MSI_level1	neg
M173T103_2	L-Theanine	173.045	103.2	174.1	5.459	C7H14N2O3	[M-H]-	Carboxylic acids and derivatives	Amino acids, peptides, and analogues	C01047		3081-61-6	HMDB0034365	BioDeepDB	MSI_level1	neg
M295T349	12,13-EpOME	295.229	349.3	296.235	5.569	C18H32O3	[M-H]-	Fatty Acyls	Fatty acids and conjugates	C08368		32381-42-3	HMDB0004702	BioDeepDB	MSI_level1	neg
M279T450	2-oxostearic acid	279.235	449.6	298.251	5.945	C18H34O3	[M-H2O-H]-			C00869		80559-38-2		BioDeepDB	MSI_level1	neg
M409T337	Tetrahydrocortisone	409.226	336.6	364.225	5.948	C21H32O5	[M+HCOO]-	Steroids and steroid derivatives	Hydroxysteroids	C05470	Lipid metabolism	53-05-4	HMDB0000903	BioDeepDB	MSI_level1	neg
M284T49	Dihydrobiopterin	284.098	48.9	239.102	6.119	C9H13N5O3	[M+HCOO]-	Pteridines and derivatives	Pterins and derivatives	C02953	Metabolism of cofactors and vitamins; Global and overview maps	6779-87-9	HMDB0000038	BioDeepDB	MSI_level1	neg
M311T325_2	norajmaline	311.178	325.1	312.184	6.132	C19H24N2O2	[M-H]-	Ajmaline-sarpagine alkaloids		C11810	Biosynthesis of other secondary metabolites; Global and overview maps		HMDB0304439	BioDeepDB	MSI_level1	neg
M467T221	FR-29038	467.154	221.4	486.175	6.238	C23H26N4O8	[M-H2O-H]-			C17351	Biosynthesis of other secondary metabolites; Global and overview maps	59511-12-5		BioDeepDB	MSI_level1	neg
M195T49	Gluconic acid	195.052	49.1	196.058	6.543	C6H12O7	[M-H]-	Organooxygen compounds	Carbohydrates and carbohydrate conjugates	C00257	Carbohydrate metabolism; Global and overview maps	526-95-4	HMDB0000625	BioDeepDB	MSI_level1	neg
M373T212	reticulinylium	373.149	211.7	328.155	6.643	C19H22NO4+	[M+HCOO]-			C06167	Biosynthesis of other secondary metabolites; Global and overview maps	16202-17-8		BioDeepDB	MSI_level1	neg
M173T229	(R)-demethyl-4-deoxygadusol	173.047	228.7	174.053	6.677	C7H10O5	[M-H]-			C21281				BioDeepDB	MSI_level1	neg
M109T160	1,3-Benzenediol	109.03	159.7	110.037	7.327	C6H6O2	[M-H]-	Phenols	Benzenediols	C01751	Xenobiotics biodegradation and metabolism; Global and overview maps	26982-54-7	HMDB0032037	BioDeepDB	MSI_level1	neg
M101T32	Iron	100.934	31.6	55.9349	7.504	Fe	[M+HCOO]-	Homogeneous transition metal compounds		C14819	Metabolism of cofactors and vitamins; Cell growth and death; Signal transduction; Membrane transport; Digestive system	7439-89-6	HMDB0015531	BioDeepDB	MSI_level1	neg
M579T344_1	Avermectin A1a aglycone	579.328	343.9	598.351	7.782	C35H50O8	[M-H2O-H]-			C11980	Global and overview maps; Metabolism of terpenoids and polyketides			BioDeepDB	MSI_level1	neg
M397T337	Prostaglandin E2	397.226	336.5	352.225	7.89	C20H32O5	[M+HCOO]-	Fatty Acyls	Eicosanoids	C00584	Nervous system; Signal transduction; Sensory system; Endocrine system; Digestive system; Lipid metabolism; Signaling molecules and interaction; Immune system; Infectious disease: parasitic; Infectious disease: viral; Global and overview maps	363-24-6	HMDB0001220	BioDeepDB	MSI_level1	neg
M455T54	Flavin mononucleotide	455.101	53.6	456.105	8.055	C17H21N4O9P	[M-H]-	Flavin nucleotides		C00061	Metabolism of cofactors and vitamins; Digestive system; Biosynthesis of other secondary metabolites; Metabolism of terpenoids and polyketides; Energy metabolism; Global and overview maps	146-17-8	HMDB0001520	BioDeepDB	MSI_level1	neg
M215T48	2-O,3-dimethylflaviolin	215.033	47.8	234.053	8.276	C12H10O5	[M-H2O-H]-			C21001				BioDeepDB	MSI_level1	neg
M549T48_1	Sophorotriose	549.163	48.5	504.169	8.432	C18H32O16	[M+HCOO]-	Organooxygen compounds	Carbohydrates and carbohydrate conjugates	C21454		32581-40-1	HMDB0040984	BioDeepDB	MSI_level1	neg
M198T64	Vanillylamine	198.076	64.4	153.079	8.472	C8H11NO2	[M+HCOO]-	Phenols	Methoxyphenols	C16666	Chemical structure transformation maps; Biosynthesis of other secondary metabolites; Global and overview maps	1196-92-5	HMDB0012309	BioDeepDB	MSI_level1	neg
M191T270	Adipic acid	191.054	270	146.058	8.948	C6H10O4	[M+HCOO]-	Fatty Acyls	Fatty acids and conjugates	C06104	Xenobiotics biodegradation and metabolism; Global and overview maps	124-04-9	HMDB0000448	BioDeepDB	MSI_level1	neg
M327T251	Docosahexaenoic acid	327.23	250.6	328.24	8.987	C22H32O2	[M-H]-	Fatty Acyls	Fatty acids and conjugates	C06429	Lipid metabolism	6217-54-5	HMDB0002183	BioDeepDB	MSI_level1	neg
M609T235_2	Quercetin 3-rhamnoside-7-glucoside	609.141	235.1	610.153	9.032	C27H30O16	[M-H]-			C19796	Biosynthesis of other secondary metabolites	17306-45-5	HMDB0135150	BioDeepDB	MSI_level1	neg
M741T398_1	Deoxymyxol 2-(2,4-di-O-methyl-fucoside)	741.415	398.4	742.517	9.055	C48H70O6	[M-H]-			C15935	Metabolism of terpenoids and polyketides			BioDeepDB	MSI_level1	neg
M407T330_2	1-palmitoyl-dihydroxyacetone-phosphate	407.224	330.4	408.228	9.082	C19H37O7P	[M-H]-	Organooxygen compounds	Carbonyl compounds	C01192		17378-38-0	HMDB0062190	BioDeepDB	MSI_level1	neg
M447T407_2	3-Hydroxyl kyneurenine	447.148	406.8	224.08	10.131	C10H12N2O4	[2M-H]-	Organooxygen compounds	Carbonyl compounds	C02794		484-78-6	HMDB0000732	BioDeepDB	MSI_level1	neg
M165T215	Tartronate semialdehyde	165.002	214.9	104.011	10.163	C3H4O4	[M+HCO3]-	Organooxygen compounds	Carbohydrates and carbohydrate conjugates	C01146	Carbohydrate metabolism; Global and overview maps	2480-77-5	HMDB0006938	BioDeepDB	MSI_level1	neg
M613T245_2	tricaffeoyl spermidine	613.225	245.1	631.253	10.206	C34H37N3O9	[M-NH3-H]-			C18070	Biosynthesis of other secondary metabolites; Global and overview maps			BioDeepDB	MSI_level1	neg
M311T389	10R-HpODE	311.226	389.2	312.23	10.376	C18H32O4	[M-H]-			C19937	Lipid metabolism			BioDeepDB	MSI_level1	neg
M449T292_1	Tobramycin	449.23	291.6	467.259	10.485	C18H37N5O9	[M-NH3-H]-	Organooxygen compounds	Carbohydrates and carbohydrate conjugates	C00397	Biosynthesis of other secondary metabolites; Global and overview maps	32986-56-4	HMDB0014822	BioDeepDB	MSI_level1	neg
M436T342_1	Paxillinol	436.254	341.6	437.257	10.502	C27H35NO4	[M-H]-			C20593	Biosynthesis of other secondary metabolites; Global and overview maps	138664-57-0		BioDeepDB	MSI_level1	neg
M311T308	9(S)-HPODE	311.226	307.9	312.23	10.697	C18H32O4	[M-H]-	Fatty Acyls	Lineolic acids and derivatives	C14827	Lipid metabolism; Global and overview maps	29774-12-7	HMDB0006940	BioDeepDB	MSI_level1	neg
M265T315	Juvenile hormone III	265.147	314.5	266.188	10.844	C16H26O3	[M-H]-			C09694	Metabolism of terpenoids and polyketides	22963-93-5		BioDeepDB	MSI_level1	neg
M483T226	Lumichrome	483.148	226.5	242.08	10.902	C12H10N4O2	[2M-H]-	Pteridines and derivatives	Alloxazines and isoalloxazines	C01727	Metabolism of cofactors and vitamins	1086-80-2	HMDB0254199	BioDeepDB	MSI_level1	neg
M741T398_2	Avermectin A1a monosaccharide	741.43	398.4	742.429	11.041	C42H62O11	[M-H]-			C11982	Global and overview maps; Metabolism of terpenoids and polyketides			BioDeepDB	MSI_level1	neg
M619T291_1	13(S)-Hydroperoxylinolenic acid	619.415	291.4	310.214	11.171	C18H30O4	[2M-H]-	Fatty Acyls	Lineolic acids and derivatives	C04785	Lipid metabolism; Global and overview maps	67597-26-6	HMDB0301803	BioDeepDB	MSI_level1	neg
M587T330_2	juvenile hormone I	587.425	329.5	294.219	11.218	C18H30O3	[2M-H]-			C19613		13804-51-8		BioDeepDB	MSI_level1	neg
M391T179	ST 21_3;O4	391.208	179.3	346.214	11.251	C21H30O4	[M+HCOO]-			C05477	Lipid metabolism	10417-86-4	HMDB0006756	BioDeepDB	MSI_level1	neg
M625T405_4	adonirubin	625.383	404.8	580.392	11.557	C40H52O3	[M+HCOO]-			C15967	Global and overview maps; Metabolism of terpenoids and polyketides	4418-72-8		BioDeepDB	MSI_level1	neg
M134T228	Sarcosine	134.048	227.9	89.0477	12.087	C3H7NO2	[M+HCOO]-	Carboxylic acids and derivatives	Amino acids, peptides, and analogues	C00213	Amino acid metabolism; Global and overview maps	107-97-1	HMDB0000271	BioDeepDB	MSI_level1	neg
M524T358	CMP-KDO	524.086	357.6	543.11	12.227	C17H26N3O15P	[M-H2O-H]-			C04121	Glycan biosynthesis and metabolism; Global and overview maps			BioDeepDB	MSI_level1	neg
M180T262	2-Methyl-3-hydroxy-5-formylpyridine-4-carboxylate	180.033	261.9	181.038	13.166	C8H7NO4	[M-H]-	Pyridines and derivatives	Pyridinecarboxylic acids and derivatives	C06050	Metabolism of cofactors and vitamins; Global and overview maps	7442-76-4	HMDB0006954	BioDeepDB	MSI_level1	neg
M371T48	Cyclo(tyrosyl-tyrosyl)	371.12	47.9	326.127	13.35	C18H18N2O4	[M+HCOO]-			C20516		10125-11-8		BioDeepDB	MSI_level1	neg
M413T66	2',4-Dihydroxy-4',6'-dimethoxy-3'-prenylchalcone	413.166	65.8	368.162	13.387	C22H24O5	[M+HCOO]-	Linear 1,3-diarylpropanoids	Chalcones and dihydrochalcones	C21492		123316-63-2	HMDB0038815	BioDeepDB	MSI_level1	neg
M297T315	3,4-Dihydroxy-9,10-secoandrosta-1,3,5(10)-triene-9,17-dione	297.154	314.8	316.167	13.431	C19H24O4	[M-H2O-H]-			C04793	Xenobiotics biodegradation and metabolism; Global and overview maps	2168-61-8		BioDeepDB	MSI_level1	neg
M173T37	Aconitate [cis or trans]	173.012	37.3	174.016	13.518	C6H6O6	[M-H]-	Carboxylic acids and derivatives	Tricarboxylic acids and derivatives	C00417	Carbohydrate metabolism; Energy metabolism; Chemical structure transformation maps; Global and overview maps	585-84-2	HMDB0000072	BioDeepDB	MSI_level1	neg
M313T372	Sanguinarine	313.079	371.8	332.092	13.617	[C20H14NO4]+	[M-H2O-H]-	Benzophenanthridine alkaloids	Quaternary benzophenanthridine alkaloids	C06162	Biosynthesis of other secondary metabolites	2447-54-3	HMDB0029367	BioDeepDB	MSI_level1	neg
M347T310	Testololactone	347.182	309.5	302.188	13.791	C19H26O3	[M+HCOO]-			C04676	Lipid metabolism	4416-57-3		BioDeepDB	MSI_level1	neg
M337T167	16-epivellosimine	337.151	166.8	292.158	14.41	C19H20N2O	[M+HCOO]-	Macroline alkaloids		C11633	Biosynthesis of other secondary metabolites; Global and overview maps	88199-28-4	HMDB0304026	BioDeepDB	MSI_level1	neg
M309T66	corytuberine	309.118	65.7	327.147	14.8	C19H21NO4	[M-NH3-H]-			C17591	Biosynthesis of other secondary metabolites; Global and overview maps	517-56-6		BioDeepDB	MSI_level1	neg
M239T433	5-Hydroxyconiferaldehyde	239.06	432.8	194.058	15.019	C10H10O4	[M+HCOO]-			C12204	Chemical structure transformation maps; Biosynthesis of other secondary metabolites; Global and overview maps	266999-89-7		BioDeepDB	MSI_level1	neg
M685T450_1	Erythromycin D	685.427	449.6	703.451	15.279	C36H65NO12	[M-NH3-H]-			C06633	Global and overview maps; Metabolism of terpenoids and polyketides			BioDeepDB	MSI_level1	neg
M225T231	1,8-diazacyclotetradecane-2,9-dione	225.059	230.6	226.168	15.665	C12H22N2O2	[M-H]-			C04277	Xenobiotics biodegradation and metabolism; Global and overview maps	56403-09-9		BioDeepDB	MSI_level1	neg
M275T38	Ribose 1-phosphate	275.022	38.5	230.019	16.155	C5H11O8P	[M+HCOO]-	Organooxygen compounds	Carbohydrates and carbohydrate conjugates	C00620	Carbohydrate metabolism; Global and overview maps; Nucleotide metabolism	14075-00-4	HMDB0001489	BioDeepDB	MSI_level1	neg
M113T56	Acetylenedicarboxylic acid	112.986	56.1	113.995	16.221	C4H2O4	[M-H]-	Carboxylic acids and derivatives	Dicarboxylic acids and derivatives	C03248	Carbohydrate metabolism	142-45-0	HMDB0247933	BioDeepDB	MSI_level1	neg
M563T372_1	5-O-beta-D-mycaminosyl-20-oxotylonolide	563.332	372.4	581.356	16.619	C31H51NO9	[M-NH3-H]-			C20760	Global and overview maps; Metabolism of terpenoids and polyketides			BioDeepDB	MSI_level1	neg
M404T47_3	TRIBOA-glucoside	404.12	47.2	359.085	16.817	C14H17NO10	[M+HCOO]-			C18062	Biosynthesis of other secondary metabolites			BioDeepDB	MSI_level1	neg
M164T104	5-Pyridoxolactone	164.038	103.6	165.043	16.979	C8H7NO3	[M-H]-	Pyridines and derivatives	Pyridinecarboxylic acids and derivatives	C06052	Metabolism of cofactors and vitamins	4543-56-0	HMDB0004291	BioDeepDB	MSI_level1	neg
M435T292	Vistamycin	435.2	291.6	454.227	17.402	C17H34N4O10	[M-H2O-H]-			C01759	Biosynthesis of other secondary metabolites; Global and overview maps	50474-67-4		BioDeepDB	MSI_level1	neg
M595T317	Neomycin	595.305	316.6	614.312	17.421	C23H46N6O13	[M-H2O-H]-	Organooxygen compounds	Carbohydrates and carbohydrate conjugates	C01737	Biosynthesis of other secondary metabolites; Global and overview maps	11004-65-2	HMDB0015129	BioDeepDB	MSI_level1	neg
M377T48_3	Indole-3-acetonitrile-glycylcysteine conjugate	377.099	47.7	332.094	17.741	C15H16N4O3S	[M+HCOO]-			C21665				BioDeepDB	MSI_level1	neg
M594T227	Pelargonidin 3,5-di-O-glucoside	594.17	226.6	595.166	18.495	[C27H31O15]+	[M-H]-	Flavonoids	Flavonoid glycosides	C08725	Biosynthesis of other secondary metabolites	177334-58-6	HMDB0302904	BioDeepDB	MSI_level1	neg
M399T72_2	12-epi-fischerindole G	399.141	72	338.155	18.753	C21H23ClN2	[M+HCO3]-			C21975				BioDeepDB	MSI_level1	neg
M324T278	dinor-Levomethadyl acetate	324.191	277.6	325.204	19.099	C21H27NO2	[M-H]-	Benzene and substituted derivatives	Diphenylmethanes	C16662	Xenobiotics biodegradation and metabolism	54276-34-5	HMDB0061138	BioDeepDB	MSI_level1	neg
M351T87	(1aalpha,2beta,3alpha,11calpha)-1a,2,3,11c-Tetrahydro-6,11-dimethylbenzo[6,7]phenanthro[3,4-b]oxirene-2,3-diol	351.131	86.7	306.126	19.391	C20H18O3	[M+HCOO]-	Phenanthrenes and derivatives	Phenanthrols	C19559	Xenobiotics biodegradation and metabolism	86941-58-4	HMDB0062223	BioDeepDB	MSI_level1	neg
M447T291	6-deoxyerythronolide B	447.215	290.8	386.267	19.811	C21H38O6	[M+HCO3]-			C03240	Global and overview maps; Metabolism of terpenoids and polyketides	15797-36-1		BioDeepDB	MSI_level1	neg
M295T392	10-nonadecenoate (19_1n9)	295.264	392.5	296.272	0.133	C19H36O2	[M-H]-	Fatty Acyls	Fatty acids and conjugates			73033-09-7	HMDB0013622	HMDB	MSI_level2	neg
M301T298	Homoeriodictyol	301.072	297.6	302.079	0.14	C16H14O6	[M-H]-	Flavonoids	O-methylated flavonoids			446-71-9	HMDB0253205	HMDB	MSI_level2	neg
M593T307_1	Oripavine	593.266	306.9	297.136	0.175	C18H19NO3	[2M-H]-	Morphinans		C06175	Biosynthesis of other secondary metabolites; Global and overview maps	467-04-9	HMDB0030251	mzVault	MSI_level2	neg
M173T240	Suberic acid	173.009	240.3	174.089	0.224	C8H14O4	[M-H]-	Fatty Acyls	Fatty acids and conjugates	C08278		505-48-6	HMDB0000893	MoNA	MSI_level2	neg
M177T42	Pyrophosphate	176.936	42	177.943	0.266	H4O7P2	[M-H]-	Non-metal oxoanionic compounds	Non-metal pyrophosphates	C00013	Energy metabolism; Neurodegenerative disease	14000-31-8	HMDB0000250	Metlin	MSI_level2	neg
M356T219	HMBOA-Glc	356.099	218.6	357.106	0.281	C15H19NO9	[M-H]-	Organooxygen compounds	Carbohydrates and carbohydrate conjugates			17622-26-3	HMDB0037263	mzVault	MSI_level2	neg
M253T446	Palmitoleic acid	253.217	445.8	254.225	0.428	C16H30O2	[M-H]-	Fatty Acyls	Fatty acids and conjugates	C08362	Lipid metabolism	373-49-9	HMDB0003229	Metlin	MSI_level2	neg
M253T64	5-L-Glutamyl-taurine	253.093	64.4	254.057	0.449	C7H14N2O6S	[M-H]-	Carboxylic acids and derivatives	Amino acids, peptides, and analogues	C05844	Metabolism of other amino acids	56488-60-9	HMDB0004195	mzVault	MSI_level2	neg
M153T218	4-Hydroxy-3-methoxybenzenemethanol	153.019	217.7	154.063	0.45	C8H10O3	[M-H]-	Phenols	Methoxyphenols	C06317	Xenobiotics biodegradation and metabolism; Global and overview maps	498-00-0	HMDB0032012	HMDB	MSI_level2	neg
M233T108	5'-Deoxyadenosine	233.068	107.6	251.102	0.469	C10H13N5O3	[M-NH3-H]-	5'-deoxyribonucleosides		C05198		79321-11-2	HMDB0001983	mzVault	MSI_level2	neg
M303T71	Thymidine	303.083	71.4	242.09	0.614	C10H14N2O5	[M+HCO3]-	Pyrimidine nucleosides	Pyrimidine 2'-deoxyribonucleosides	C00214	Global and overview maps; Nucleotide metabolism	1211376-53-2	HMDB0000273	MoNA	MSI_level2	neg
M645T420_2	Capsanthin	645.452	420	584.423	0.658	C40H56O3	[M+HCO3]-	Prenol lipids	Tetraterpenoids	C08584	Metabolism of terpenoids and polyketides	465-42-9	HMDB0036590	mzVault	MSI_level2	neg
M244T42	Iminoerythrose 4-phosphate	244.023	42.1	199.025	0.724	C4H10NO6P	[M+HCOO]-	Organic phosphoric acids and derivatives	Phosphate esters	C12215	Global and overview maps; Metabolism of terpenoids and polyketides		HMDB0060483	mzVault	MSI_level2	neg
M515T213_2	cynarin	515.12	213	516.127	0.788	C25H24O12	[M-H]-			C10445		30964-13-7	HMDB0030093	HMDB	MSI_level2	neg
M307T316_1	(Z)-5-[(2R,3S,4S)-4-Hydroxy-2-[(E)-3-hydroxyoct-1-enyl]oxan-3-yl]pent-3-enoic acid	307.191	315.8	326.209	0.884	C18H30O5	[M-H2O-H]-	Hydroxy acids and derivatives	Medium-chain hydroxy acids and derivatives				HMDB0244345	mzVault	MSI_level2	neg
M307T353	Anordiol	307.191	352.6	326.225	0.884	C22H30O2	[M-H2O-H]-	Steroids and steroid derivatives	Androstane steroids				HMDB0248450	mzVault	MSI_level2	neg
M637T224_3	Malvin	637.153	224.2	655.187	0.927	[C29H35O17]+	[M-NH3-H]-			C08718		47863-30-9		MoNA	MSI_level2	neg
M169T38	(R)-2-O-Sulfolactate	168.981	38.2	169.989	0.987	C3H6O6S	[M-H]-			C17205				mzVault	MSI_level2	neg
M293T360	9(S)-HOTrE	293.212	360	294.219	1.001	C18H30O3	[M-H]-	Fatty Acyls	Lineolic acids and derivatives				HMDB0247705	HMDB	MSI_level2	neg
M175T54	GALACTURONIC ACID	175.025	53.7	194.043	1.088	C6H10O7	[M-H2O-H]-			C08348		14982-50-4	HMDB0002545	HMDB	MSI_level2	neg
M325T293	12-HHTrE	325.202	293.5	280.204	1.115	C17H28O3	[M+HCOO]-	Fatty Acyls	Fatty acids and conjugates	C20388		54397-84-1	HMDB0012535	mzVault	MSI_level2	neg
M337T51	Galactopinitol B	337.114	51	356.132	1.228	C13H24O11	[M-H2O-H]-	Organooxygen compounds	Carbohydrates and carbohydrate conjugates			88199-72-8	HMDB0035321	mzVault	MSI_level2	neg
M339T241	Daphnin	339.073	240.6	340.079	1.321	C15H16O9	[M-H]-			C01421		486-55-5		mzVault	MSI_level2	neg
M241T113	2-Hydroxy-3-(4-hydroxyphenyl)propenoic acid	241.036	112.9	180.042	1.347	C9H8O4	[M+HCO3]-	Benzene and substituted derivatives	Phenylpyruvic acid derivatives	C05350	Amino acid metabolism; Global and overview maps	10589-28-3	HMDB0006915	mzVault	MSI_level2	neg
M707T418	Trioxilin A3	707.475	418.2	354.241	1.348	C20H34O5	[2M-H]-			C14809	Lipid metabolism	68860-46-8	HMDB0001977	mzVault	MSI_level2	neg
M227T82	trihydroxystilbene	227.14	82	228.079	1.359	C14H12O3	[M-H]-	Stilbenes					HMDB0259222	mzVault	MSI_level2	neg
M832T395_5	alpha-Chaconine	832.484	395.3	851.503	1.367	C45H73NO14	[M-H2O-H]-	Steroids and steroid derivatives	Steroidal glycosides	C10796		20562-03-2	HMDB0039353	mzVault	MSI_level2	neg
M229T141	Diazoxide	229.144	141	229.992	1.417	C8H7ClN2O2S	[M-H]-	Thiadiazines	Benzothiadiazines	C06949		364-98-7	HMDB0015251	MoNA	MSI_level2	neg
M203T42_2	Mesifurane	203.056	42.4	142.063	1.43	C7H10O3	[M+HCO3]-	Dihydrofurans	Furanones			4077-47-8	HMDB0034230	mzVault	MSI_level2	neg
M315T282	5,10-dihydrophenazine-1,6-dicarboxylic acid	315.051	282.3	270.064	1.509	C14H10N2O4	[M+HCOO]-			C21474	Biosynthesis of other secondary metabolites; Global and overview maps			mzVault	MSI_level2	neg
M275T328	9-HOTrE	275.201	328.3	294.219	1.605	C18H30O3	[M-H2O-H]-			C16326	Lipid metabolism	89886-42-0		Metlin	MSI_level2	neg
M789T420_2	(2R,5E)-6,10-dimethyl-2-[(2S)-4-methyl-5-oxido-1,2-dihydrofuro[2,3-c]quinolin-5-ium-2-yl]undeca-5,9-dien-2-ol	789.486	420.4	395.246	1.665	C25H33NO3	[2M-H]-			C21875	Biosynthesis of other secondary metabolites; Global and overview maps	108354-15-0		mzVault	MSI_level2	neg
M309T352	Sterol	309.207	351.7	248.214	1.689	C17H28O	[M+HCO3]-	Steroids and steroid derivatives	Hydroxysteroids	C00370			HMDB0060512	mzVault	MSI_level2	neg
M209T83	2,4-Diacetylphloroglucinol	209.046	82.9	210.053	1.7	C10H10O5	[M-H]-			C21896		2161-86-6		MoNA	MSI_level2	neg
M208T85	5-(2'-Carboxyethyl)-4,6-Dihydroxypicolinate	208.025	85.2	227.043	1.711	C9H9NO6	[M-H2O-H]-	Pyridines and derivatives	Hydropyridines	C05655	Amino acid metabolism		HMDB0006794	mzVault	MSI_level2	neg
M699T414	5-Methyltetrahydropteroyltri-L-glutamic acid	699.434	414.2	717.272	1.892	C30H39N9O12	[M-NH3-H]-	Pteridines and derivatives	Pterins and derivatives	C04489		133321-34-3	HMDB0012177	mzVault	MSI_level2	neg
M223T271	2-Hydroxychalcone	223.134	270.9	224.084	1.969	C15H12O2	[M-H]-			C09321		1214-47-7		MoNA	MSI_level2	neg
M229T208	beta-Carboline	229.109	208.4	168.069	1.998	C11H8N2	[M+HCO3]-	Indoles and derivatives	Pyridoindoles	C20157		244-66-6	HMDB0012897	MoNA	MSI_level2	neg
M647T420_2	PA(16_0_16_0)	647.467	420	648.473	2.002	C35H69O8P	[M-H]-	Glycerophospholipids	Glycerophosphates			7091-44-3	HMDB0000674	HMDB	MSI_level2	neg
M225T225_1	4-(4-Hydroxyphenyl)-2-butanone	225.077	224.5	164.084	2.027	C10H12O2	[M+HCO3]-	Phenols	1-hydroxy-2-unsubstituted benzenoids			5471-51-2	HMDB0033723	mzVault	MSI_level2	neg
M629T243_1	CMP-N-glycoloylneuraminate	629.126	242.6	630.142	2.066	C20H31N4O17P	[M-H]-	Organooxygen compounds	Carbohydrates and carbohydrate conjugates	C03691	Carbohydrate metabolism	98300-80-2	HMDB0012206	mzVault	MSI_level2	neg
M507T327_1	3-Dehydroecdysone	507.261	326.9	462.298	2.083	C27H42O6	[M+HCOO]-			C02513	Metabolism of terpenoids and polyketides	39750-00-0		mzVault	MSI_level2	neg
M243T213	6-(1-hydroxy-3-oxobutyl)-7-methoxy-2H-chromen-2-one	243.124	213.2	262.084	2.099	C14H14O5	[M-H2O-H]-						HMDB0128958	mzVault	MSI_level2	neg
M333T275	2,4',5,7-Tetrahydroxyflavanone	333.062	274.6	288.063	2.135	C15H12O6	[M+HCOO]-	Flavonoids	Hydroxyflavonoids			58124-18-8	HMDB0040314	mzVault	MSI_level2	neg
M623T245_2	Narcissin	623.16	244.6	624.169	2.168	C28H32O16	[M-H]-					604-80-8	HMDB0037746	HMDB	MSI_level2	neg
M336T244	1,6-Anhydro-N-acetyl-beta-muramate	336.094	243.7	275.101	2.333	C11H17NO7	[M+HCO3]-			C19769		104430-66-2		mzVault	MSI_level2	neg
M792T433_4	Clarithromycin	792.473	433.4	747.477	2.36	C38H69NO13	[M+HCOO]-	Organooxygen compounds	Carbohydrates and carbohydrate conjugates	C06912		116836-41-0	HMDB0015342	mzVault	MSI_level2	neg
M461T271_2	Staphyloferrin A	461.106	271.2	480.123	2.37	C17H24N2O14	[M-H2O-H]-			C22102	Biosynthesis of other secondary metabolites; Global and overview maps	127902-98-1		mzVault	MSI_level2	neg
M323T346_1	dihydromonacolin L acid	323.222	345.8	324.23	2.385	C19H32O4	[M-H]-			C20851	Biosynthesis of other secondary metabolites; Global and overview maps			mzVault	MSI_level2	neg
M155T45	Orotic acid	155.01	45	156.017	2.387	C5H4N2O4	[M-H]-	Diazines	Pyrimidines and pyrimidine derivatives	C00295	Global and overview maps; Nucleotide metabolism	65-86-1	HMDB0000226	Metlin	MSI_level2	neg
M287T278	Alkannin	287.057	278	288.1	2.408	C16H16O5	[M-H]-			C10292		23444-65-7		mzVault	MSI_level2	neg
M327T276	6-(4-carboxy-2,6-dihydroxyphenoxy)-3,4,5-trihydroxyoxane-2-carboxylic acid	327.123	275.9	346.054	2.414	C13H14O11	[M-H2O-H]-	Organooxygen compounds	Carbohydrates and carbohydrate conjugates				HMDB0126636	mzVault	MSI_level2	neg
M463T419_1	Dehydroisoandrosterone 3-glucuronide	463.286	418.7	464.241	2.444	C25H36O8	[M-H]-	Steroids and steroid derivatives	Steroidal glycosides			3331-64-4	HMDB0010327	mzVault	MSI_level2	neg
M197T236	Carene	197.119	236.2	136.125	2.475	C10H16	[M+HCO3]-			C11382		1352058-87-7		mzVault	MSI_level2	neg
M183T130	FA 11_1	183.139	129.7	184.146	2.481	C11H20O2	[M-H]-			C13910		96451-28-4	HMDB0033724	HMDB	MSI_level2	neg
M305T285	N-Jasmonoylisoleucine	305.177	284.9	323.21	2.549	C18H29NO4	[M-NH3-H]-	Carboxylic acids and derivatives	Amino acids, peptides, and analogues	C18699	Signal transduction	120330-93-0	HMDB0029391	mzVault	MSI_level2	neg
M248T258	Clothianidin	248.002	258.1	249.009	2.64	C6H8ClN5O2S	[M-H]-	Azoles	Thiazoles	C18508		210880-92-5	HMDB0250370	MoNA	MSI_level2	neg
M321T281	monacolin L acid	321.172	280.9	322.214	2.683	C19H30O4	[M-H]-			C20853	Biosynthesis of other secondary metabolites; Global and overview maps	132685-03-1		mzVault	MSI_level2	neg
M111T45	Sorbic acid	111.02	45	112.052	2.702	C6H8O2	[M-H]-					22500-92-1	HMDB0029581	HMDB	MSI_level2	neg
M197T139	Syringic acid	197.045	138.9	198.053	2.764	C9H10O5	[M-H]-	Benzene and substituted derivatives	Benzoic acids and derivatives	C10833	Xenobiotics biodegradation and metabolism; Global and overview maps	530-57-4	HMDB0002085	HMDB	MSI_level2	neg
M331T189	Laricitrin	331.047	189.1	332.053	2.904	C16H12O8	[M-H]-	Flavonoids	Flavones	C12633	Biosynthesis of other secondary metabolites	53472-37-0	HMDB0126497	HMDB	MSI_level2	neg
M211T230	Butabarbital	211.135	230.4	212.116	3.029	C10H16N2O3	[M-H]-	Diazines	Pyrimidines and pyrimidine derivatives	C07827		97164-73-3	HMDB0014382	mzVault	MSI_level2	neg
M379T48	Glutathione episulfonium ion	379.084	47.7	334.107	3.105	C12H20N3O6S+	[M+HCOO]-	Carboxylic acids and derivatives	Amino acids, peptides, and analogues	C14874	Xenobiotics biodegradation and metabolism		HMDB0060479	mzVault	MSI_level2	neg
M349T47	7a-Hydroxydehydroepiandrosterone	349.092	47.2	304.204	3.114	C19H28O3	[M+HCOO]-	Steroids and steroid derivatives	Androstane steroids	C18045	Lipid metabolism	53-00-9	HMDB0004611	mzVault	MSI_level2	neg
M213T79	(1R,4S)-1-hydroxylimonen-2-one	213.114	79.1	168.115	3.157	C10H16O2	[M+HCOO]-			C19083	Metabolism of terpenoids and polyketides			mzVault	MSI_level2	neg
M277T350	Sulfamethazine	277.219	349.7	278.084	3.216	C12H14N4O2S	[M-H]-	Benzene and substituted derivatives	Benzenesulfonamides	C19530		57-68-1	HMDB0015522	Metlin	MSI_level2	neg
M483T333_2	Kanamycin	483.274	332.6	484.238	3.459	C18H36N4O11	[M-H]-	Organooxygen compounds	Carbohydrates and carbohydrate conjugates	C01822	Biosynthesis of other secondary metabolites; Global and overview maps	8063-07-8	HMDB0015303	mzVault	MSI_level2	neg
M437T365	Resolvin D1	437.268	365.2	376.225	3.474	C22H32O5	[M+HCO3]-	Fatty Acyls	Fatty acids and conjugates	C18178		872993-05-0	HMDB0003733	mzVault	MSI_level2	neg
M130T65	Isoleucine	130.088	64.7	131.095	3.479	C6H13NO2	[M-H]-			C16434		443-79-8	HMDB0033923	HMDB	MSI_level2	neg
M327T358	pyrethrin I	327.173	358.5	328.204	3.646	C21H28O3	[M-H]-			C07594		121-21-1		mzVault	MSI_level2	neg
M201T65	Alanylisoleucine	201.125	65.2	202.132	3.682	C9H18N2O3	[M-H]-	Carboxylic acids and derivatives	Amino acids, peptides, and analogues			29727-65-9	HMDB0028690	HMDB	MSI_level2	neg
M653T364	1,2-di-O-sinapoyl-beta-D-glucose	653.175	364.5	592.179	3.803	C28H32O14	[M+HCO3]-			C04275		91095-79-3		mzVault	MSI_level2	neg
M325T335	Heneicosylic acid	325.183	334.7	326.318	3.932	C21H42O2	[M-H]-					2363-71-5	HMDB0002345	HMDB	MSI_level2	neg
M693T324	magnesium;3-[(3R,21S,22S)-11-ethyl-16-(1-hydroxyethyl)-3-methoxycarbonyl-12,17,21,26-tetramethyl-4-oxo-23,25-diaza-7,24-diazanidahexacyclo[18.2.1.15,8.110,13.115,18.02,6]hexacosa-1,5,8(26),9,11,13(25),14,16,18,20(23)-decaen-22-yl]propanoic acid	693.462	324.4	632.249	3.943	C35H36MgN4O6	[M+HCO3]-			C18154	Metabolism of cofactors and vitamins; Global and overview maps			mzVault	MSI_level2	neg
M673T420_1	PE(16_0_16_0)	672.5	420	691.515	3.961	C37H74NO8P	[M-H2O-H]-	Glycerophospholipids	Glycerophosphoethanolamines			5681-36-7	HMDB0008923	HMDB	MSI_level2	neg
M109T275	5-Amino-4-imidazole carboxylate	109.005	274.7	127.038	4.132	C4H5N3O2	[M-NH3-H]-			C05516	Global and overview maps; Nucleotide metabolism	4919-04-4		mzVault	MSI_level2	neg
M369T406_2	Fluoroprobe	369.159	406.2	324.163	4.181	C23H20N2	[M+HCOO]-	Piperidines	Phenylpiperidines				HMDB0252389	mzVault	MSI_level2	neg
M246T39	5-Dehydroadenosine	246.062	39.4	265.081	4.305	C10H11N5O4	[M-H2O-H]-			C11500		3110-98-3		mzVault	MSI_level2	neg
M173T284	Octanal	173.045	283.5	128.12	4.307	C8H16O	[M+HCOO]-	Organooxygen compounds	Carbonyl compounds	C01545		27457-18-7	HMDB0001140	mzVault	MSI_level2	neg
M201T83	Sebacic acid	201.114	83.1	202.12	4.344	C10H18O4	[M-H]-	Fatty Acyls	Fatty acids and conjugates	C08277		26776-29-4	HMDB0000792	Metlin	MSI_level2	neg
M251T73	Baeocystin	251.056	73.3	270.077	4.475	C11H15N2O4P	[M-H2O-H]-			C21779	Biosynthesis of other secondary metabolites; Global and overview maps	21420-58-6		mzVault	MSI_level2	neg
M832T410	4,4-Diaponeurosporen-4-al	831.605	409.8	416.308	4.595	C30H40O	[2M-H]-			C19839		59057-70-4		mzVault	MSI_level2	neg
M829T432_2	Ginsenoside	829.499	431.8	784.497	4.618	C42H72O13	[M+HCOO]-			C20778		14197-60-5		mzVault	MSI_level2	neg
M227T167	Pro-Ile	227.129	166.6	228.147	4.901	C11H20N2O3	[M-H]-	Carboxylic acids and derivatives	Amino acids, peptides, and analogues				HMDB0304810	mzVault	MSI_level2	neg
M697T421	1-Hydroxy-gamma-carotene glucoside	697.48	420.6	716.502	4.905	C46H68O6	[M-H2O-H]-			C15861	Metabolism of terpenoids and polyketides			mzVault	MSI_level2	neg
M447T227_1	Orientin	447.091	226.6	448.101	5.101	C21H20O11	[M-H]-	Flavonoids	Flavonoid glycosides	C10114		28608-75-5	HMDB0030614	HMDB	MSI_level2	neg
M271T359	17alpha-Estradiol	271.229	359.3	272.178	5.325	C18H24O2	[M-H]-	Steroids and steroid derivatives	Estrane steroids	C02537	Lipid metabolism	57-91-0	HMDB0000429	mzVault	MSI_level2	neg
M607T52_2	Tetrangulol	607.137	51.8	304.074	5.327	C19H12O4	[2M-H]-			C12397	Global and overview maps; Metabolism of terpenoids and polyketides	7414-92-8		mzVault	MSI_level2	neg
M603T178	Pollenin A	603.075	178.4	302.043	5.349	C15H10O7	[2M-H]-	Flavonoids	Flavones	C02806		25134-24-1	HMDB0303704	mzVault	MSI_level2	neg
M683T378	Sanchinoside B2	683.434	378.5	638.439	5.361	C36H62O9	[M+HCOO]-			C22129		63223-86-9		mzVault	MSI_level2	neg
M587T360_2	Cinchonidine	587.342	360.4	294.173	5.394	C19H22N2O	[2M-H]-			C11379	Chemical structure transformation maps	118-10-5		mzVault	MSI_level2	neg
M818T435_4	Staphyloxanthin	817.573	435.2	818.57	5.46	C51H78O8	[M-H]-			C16148	Metabolism of terpenoids and polyketides	71869-01-7		mzVault	MSI_level2	neg
M647T365_1	5-Oxoavermectin 2b aglycone	647.304	364.6	586.314	5.539	C33H46O9	[M+HCO3]-			C11954	Metabolism of terpenoids and polyketides			mzVault	MSI_level2	neg
M439T51	4-Carboxy-4-hydroxy-2-oxoadipate	439.04	50.6	220.022	5.554	C7H8O8	[2M-H]-			C04115	Xenobiotics biodegradation and metabolism; Global and overview maps			mzVault	MSI_level2	neg
M748T420	ecdysone palmitate	747.546	419.8	702.543	5.713	C43H74O7	[M+HCOO]-			C02681				mzVault	MSI_level2	neg
M243T146	Brassylic acid	243.173	146.4	244.167	5.729	C13H24O4	[M-H]-					505-52-2	HMDB0002327	HMDB	MSI_level2	neg
M345T281	Gibberellin A24	345.169	281	346.178	5.905	C20H26O5	[M-H]-	Prenol lipids	Diterpenoids	C11861	Global and overview maps; Metabolism of terpenoids and polyketides	19427-32-8	HMDB0303459	mzVault	MSI_level2	neg
M537T282_2	Homodolicholide	537.274	281.8	492.345	5.942	C29H48O6	[M+HCOO]-	Benzopyrans	1-benzopyrans			86630-40-2	HMDB0033907	mzVault	MSI_level2	neg
M381T66_1	Coptisine	381.081	65.6	320.092	6.027	C19H14NO4+	[M+HCO3]-			C16938		3486-66-6		mzVault	MSI_level2	neg
M243T168	Dioxybenzone	243.173	168.1	244.074	6.14	C14H12O4	[M-H]-	Benzene and substituted derivatives	Benzophenones	C14283		131-53-3	HMDB0251439	mzVault	MSI_level2	neg
M839T416_1	Spinasaponin A	839.449	416	794.445	6.15	C42H66O14	[M+HCOO]-	Prenol lipids	Terpene glycosides	C08984		25406-56-8	HMDB0034533	mzVault	MSI_level2	neg
M467T222	Tabtoxin biosynthesis intermediate 3	467.166	221.7	234.085	6.233	C8H14N2O6	[2M-H]-			C20913	Biosynthesis of other secondary metabolites; Global and overview maps			mzVault	MSI_level2	neg
M881T48_3	Uroporphyrinogen III	881.279	47.5	836.275	6.329	C40H44N4O16	[M+HCOO]-	Tetrapyrroles and derivatives	Porphyrins	C01051	Metabolism of cofactors and vitamins; Global and overview maps	1976-85-8	HMDB0001086	mzVault	MSI_level2	neg
M243T197	N,N,N-Trimethyl-Histidine	243.124	197.2	198.124	6.379	C9H16N3O2+	[M+HCOO]-			C05575	Amino acid metabolism; Global and overview maps	534-30-5		mzVault	MSI_level2	neg
M459T65_3	(R)-Kawain	459.184	65.1	230.094	6.528	C14H14O3	[2M-H]-	Kavalactones		C09947		3155-48-4	HMDB0034212	mzVault	MSI_level2	neg
M282T52_1	N-acetyl-alpha-D-galactosamine 1-phosphate	282.04	52.4	301.056	6.651	C8H16NO9P	[M-H2O-H]-	Organooxygen compounds	Carbohydrates and carbohydrate conjugates	C18060			HMDB0059626	mzVault	MSI_level2	neg
M437T350	Isohyodeoxycholic acid	437.122	349.7	392.293	6.775	C24H40O4	[M+HCOO]-	Steroids and steroid derivatives	Bile acids, alcohols and derivatives	C15515	Lipid metabolism	570-84-3	HMDB0000664	mzVault	MSI_level2	neg
M387T37_1	NTP	386.968	36.9	387.973	6.779	C6H15O13P3	[M-H]-	Organooxygen compounds	Carbohydrates and carbohydrate conjugates				HMDB0060500	mzVault	MSI_level2	neg
M633T60_2	Reverse-triiodthyronine	632.752	59.7	650.79	7.009	C15H12I3NO4	[M-NH3-H]-	Carboxylic acids and derivatives	Amino acids, peptides, and analogues	C07639	Endocrine system	2820-50-0	HMDB0060074	mzVault	MSI_level2	neg
M577T313_2	Guattegaumerine	577.267	312.7	596.289	7.069	C36H40N2O6	[M-H2O-H]-			C06511	Biosynthesis of other secondary metabolites	21446-35-5		mzVault	MSI_level2	neg
M410T336_2	4alpha-hydroxymethyl-ergosta-7,24(241)-dien-3beta-ol	410.241	336	428.365	7.093	C29H48O2	[M-NH3-H]-			C22117				mzVault	MSI_level2	neg
M289T48	4-(4-Hydroxyphenoxy)phenylacetic acid	289.07	47.9	244.074	7.122	C14H12O4	[M+HCOO]-	Benzene and substituted derivatives	Diphenylethers				HMDB0246293	mzVault	MSI_level2	neg
M885T330	Vincristine	885.386	329.9	824.4	7.163	C46H56N4O10	[M+HCO3]-	Carboxylic acids and derivatives	Amino acids, peptides, and analogues	C07204	Biosynthesis of other secondary metabolites; Global and overview maps	1217704-92-1	HMDB0014681	mzVault	MSI_level2	neg
M515T321_1	S-(Hydroxymethyl)mycothiol	515.08	320.8	516.163	7.246	C18H32N2O13S	[M-H]-			C18235				mzVault	MSI_level2	neg
M521T56	Thioguanosine 5'-triphosphate	520.93	55.6	538.968	7.283	C10H16N5O13P3S	[M-NH3-H]-	Purine nucleotides	Purine ribonucleotides			17670-19-8	HMDB0060875	mzVault	MSI_level2	neg
M696T449_1	(2S)-Deoxymyxol 2-alpha-L-fucoside	696.447	448.5	714.486	7.593	C46H66O6	[M-NH3-H]-			C15940	Metabolism of terpenoids and polyketides			mzVault	MSI_level2	neg
M695T336	Gibberellin A110	695.313	335.6	348.194	7.645	C20H28O5	[2M-H]-	Prenol lipids	Diterpenoids			202057-27-0	HMDB0032010	mzVault	MSI_level2	neg
M555T330_3	Dronedarone	555.294	329.7	556.297	7.742	C31H44N2O5S	[M-H]-	Organooxygen compounds	Carbonyl compounds			141626-36-0	HMDB0251621	HMDB	MSI_level2	neg
M342T206_2	5-methylthioadenosine (MTA)	342.091	206.1	297.09	8.011	C11H15N5O3S	[M+HCOO]-	5'-deoxyribonucleosides	5'-deoxy-5'-thionucleosides	C00170	Chemical structure transformation maps; Amino acid metabolism; Global and overview maps; Metabolism of terpenoids and polyketides	2457-80-9	HMDB0001173	MoNA	MSI_level2	neg
M527T312_1	Cephaeline	527.28	312.4	466.283	8.039	C28H38N2O4	[M+HCO3]-			C09390	Chemical structure transformation maps; Biosynthesis of other secondary metabolites; Global and overview maps	5853-29-2		mzVault	MSI_level2	neg
M405T297	Aldosterone	405.195	296.9	360.194	8.225	C21H28O5	[M+HCOO]-	Steroids and steroid derivatives	Hydroxysteroids	C01780	Excretory system; Endocrine system; Lipid metabolism; Target-based classification: Nuclear receptors; Global and overview maps	52-39-1	HMDB0000037	mzVault	MSI_level2	neg
M968T333_2	LysoPG(16_0_0_0)	967.561	332.7	484.28	8.337	C22H45O9P	[2M-H]-	Glycerophospholipids	Glycerophosphoglycerols			116870-26-9	HMDB0240601	mzVault	MSI_level2	neg
M804T427_1	Erythronolide B	803.51	427.5	402.262	8.342	C21H38O7	[2M-H]-			C06635	Global and overview maps; Metabolism of terpenoids and polyketides	3225-82-9		mzVault	MSI_level2	neg
M312T69	Deoxyguanosine	312.098	69.1	267.097	8.801	C10H13N5O4	[M+HCOO]-	Purine nucleosides	Purine 2'-deoxyribonucleosides	C00330	Membrane transport; Global and overview maps; Nucleotide metabolism	663615-45-0	HMDB0000085	mzVault	MSI_level2	neg
M591T349_1	alpha-Dimorphecolic acid	591.458	349.2	296.235	8.941	C18H32O3	[2M-H]-	Fatty Acyls	Lineolic acids and derivatives	C14767	Lipid metabolism; Endocrine system	73543-67-6	HMDB0004670	MoNA	MSI_level2	neg
M191T108	Isocitric acid	191.054	108.3	192.027	8.944	C6H8O7	[M-H]-	Carboxylic acids and derivatives	Tricarboxylic acids and derivatives	C00311	Cancer: overview; Chemical structure transformation maps; Endocrine system; Carbohydrate metabolism; Energy metabolism; Global and overview maps	6061-97-8	HMDB0000193	Metlin	MSI_level2	neg
M447T371	5alpha-Cholest-8-en-3beta-ol	447.134	371.2	386.355	9.025	C27H46O	[M+HCO3]-	Steroids and steroid derivatives	Cholestane steroids	C03845	Lipid metabolism; Global and overview maps	566-97-2	HMDB0006841	mzVault	MSI_level2	neg
M343T226	Eupatilin	343.225	226.5	344.09	9.194	C18H16O7	[M-H]-	Flavonoids	O-methylated flavonoids	C10040		22368-21-4	HMDB0029469	HMDB	MSI_level2	neg
M164T400	6-Methoxy-2(3H)-benzoxazolone	164.034	399.6	165.043	9.234	C8H7NO3	[M-H]-	Benzoxazoles	Benzoxazolones			532-91-2	HMDB0036582	HMDB	MSI_level2	neg
M694T449_1	2-Octaprenyl-3-methyl-5-hydroxy-6-methoxy-1,4-benzoquinone	694.43	448.6	712.543	9.272	C48H72O4	[M-NH3-H]-			C05815	Metabolism of cofactors and vitamins; Global and overview maps	35278-60-5		mzVault	MSI_level2	neg
M505T318_2	4,4-Diapolycopene-4,4-dioate	505.255	318.3	460.261	9.597	C30H36O4	[M+HCOO]-			C21770				mzVault	MSI_level2	neg
M325T262	FA 18_3;O3	325.205	261.9	326.209	9.728	C18H30O5	[M-H]-			C14794	Lipid metabolism	221664-05-7		mzVault	MSI_level2	neg
M842T414	PC-M6	841.523	414.4	421.262	9.764	C27H35NO3	[2M-H]-	Naphthopyrans		C20535	Biosynthesis of other secondary metabolites; Global and overview maps	133613-76-0	HMDB0038568	mzVault	MSI_level2	neg
M703T386	20-Hydroxy-leukotriene B4	703.436	386.4	352.225	9.877	C20H32O5	[2M-H]-	Fatty Acyls	Eicosanoids	C04853	Lipid metabolism	79516-82-8	HMDB0001509	mzVault	MSI_level2	neg
M481T328_1	Osimertinib	481.24	328.5	499.27	9.903	C28H33N7O2	[M-NH3-H]-	Indoles and derivatives	N-alkylindoles			1421373-65-0	HMDB0248778	mzVault	MSI_level2	neg
M367T108	2-Naphthyl beta-D-glucopyranoside	367.103	108.2	306.11	9.999	C16H18O6	[M+HCO3]-			C75823		6044-30-0		mzVault	MSI_level2	neg
M513T52_2	dTDP-4-oxo-2,3,6-trideoxy-D-glucose	513.073	52.4	514.075	10.363	C16H24N2O13P2	[M-H]-			C18032	Global and overview maps; Metabolism of terpenoids and polyketides			mzVault	MSI_level2	neg
M386T167	4-Methylthiobutyl-desulfoglucosinolate	386.099	166.7	341.097	10.419	C12H23NO6S2	[M+HCOO]-			C17248	Biosynthesis of other secondary metabolites; Global and overview maps			mzVault	MSI_level2	neg
M457T396	4a-Formyl-5a-cholesta-8,24-dien-3b-ol	457.214	395.8	412.334	10.83	C28H44O2	[M+HCOO]-	Steroids and steroid derivatives	Cholestane steroids				HMDB0001203	mzVault	MSI_level2	neg
M637T224_4	nuatigenin 3-beta-D-glucopyranoside	637.17	224	592.361	10.83	C33H52O9	[M+HCOO]-			C04859				mzVault	MSI_level2	neg
M197T71	p-Anisic acid	197.043	70.6	152.047	10.888	C8H8O3	[M+HCOO]-	Benzene and substituted derivatives	Benzoic acids and derivatives	C02519	Xenobiotics biodegradation and metabolism; Global and overview maps	73424-02-9	HMDB0001101	mzVault	MSI_level2	neg
M619T310	Picrotin	619.415	309.6	310.105	11.01	C15H18O7	[2M-H]-	Furopyrans		C09528		21416-53-5	HMDB0240279	mzVault	MSI_level2	neg
M461T242	4'-Demethylepipodophyllotoxin	461.114	241.8	400.116	11.211	C21H20O8	[M+HCO3]-			C21185		6559-91-7		mzVault	MSI_level2	neg
M837T407_4	Dehydroxypaxilline	837.494	406.7	419.246	11.242	C27H33NO3	[2M-H]-	Naphthopyrans		C20531	Biosynthesis of other secondary metabolites; Global and overview maps	112900-05-7	HMDB0037531	mzVault	MSI_level2	neg
M423T226	10beta,14beta-dihydroxytaxa-4(20),11-dien-5alpha-yl acetate	423.161	225.5	362.246	11.93	C22H34O4	[M+HCO3]-			C20151	Global and overview maps; Metabolism of terpenoids and polyketides			mzVault	MSI_level2	neg
M265T60	epi-aristolochene	265.032	59.9	204.188	11.981	C15H24	[M+HCO3]-			C19708	Metabolism of terpenoids and polyketides	115888-31-8		mzVault	MSI_level2	neg
M743T450_1	(3S,2S)-4-Ketomyxol 2-alpha-L-fucoside	743.462	449.6	744.46	12.351	C46H64O8	[M-H]-			C15942	Metabolism of terpenoids and polyketides			mzVault	MSI_level2	neg
M818T435_3	alpha,alpha-Trehalose 6-mycolate	817.552	434.9	818.576	12.675	C44H82O13	[M-H]-			C04218				mzVault	MSI_level2	neg
M765T429_1	Cauloside C	765.453	428.9	766.45	12.879	C41H66O13	[M-H]-			C17547		20853-58-1		MoNA	MSI_level2	neg
M803T409_2	Lecithin	802.55	409.2	757.562	13.243	C42H80NO8P	[M+HCOO]-					8002-43-5	HMDB0007973	HMDB	MSI_level2	neg
M401T371_2	LeachianoneG	401.135	371.4	356.126	13.315	C20H20O6	[M+HCOO]-			C18024		152464-78-3	HMDB0137502	mzVault	MSI_level2	neg
M437T321_1	2,6-Dioxo-9-phenyl-1,3-dipropylpurine-8-sulfonic acid	437.106	321.1	392.115	13.521	C17H20N4O5S	[M+HCOO]-	Imidazopyrimidines	Purines and purine derivatives				HMDB0257790	mzVault	MSI_level2	neg
M271T41	(Z)-4-(2-Hydroxy-5-sulfonatophenyl)-2-oxo-3-butenoate	270.988	41.2	271.999	13.644	C10H8O7S	[M-H]-			C16198	Xenobiotics biodegradation and metabolism			mzVault	MSI_level2	neg
M609T215_2	Paeonoside	609.154	214.6	610.153	13.787	C27H30O16	[M-H]-	Flavonoids	Flavonoid glycosides			25615-14-9	HMDB0037433	mzVault	MSI_level2	neg
M275T168	(Z,4Z)-2-hydroxy-4-(2-oxoindan-1-ylidene)but-2-enoic acid	275.052	168.2	230.058	13.85	C13H10O4	[M+HCOO]-			C07718	Xenobiotics biodegradation and metabolism; Global and overview maps			mzVault	MSI_level2	neg
M225T82_2	beta-D-Galactose	225.058	82.2	180.063	14.168	C6H12O6	[M+HCOO]-	Organooxygen compounds	Carbohydrates and carbohydrate conjugates	C00962		105430-43-1	HMDB0003449	HMDB	MSI_level2	neg
M455T321	2,3-dimethyl-6-geranylgeranyl-1,4-benzoquinol	455.027	321.1	410.318	14.676	C28H42O2	[M+HCOO]-			C20738	Metabolism of cofactors and vitamins; Global and overview maps			mzVault	MSI_level2	neg
M769T429	Bacteriohopanetetrol cyclitol ether	768.515	428.8	707.534	14.714	C41H73NO8	[M+HCO3]-			C21122				mzVault	MSI_level2	neg
M295T336	17a-Ethynylestradiol	295.175	336.2	296.178	14.758	C20H24O2	[M-H]-	Steroids and steroid derivatives	Estrane steroids	C07534		1050678-65-3	HMDB0001926	Metlin	MSI_level2	neg
M673T420_3	Premithramycin A2	673.491	419.8	674.221	14.918	C33H38O15	[M-H]-			C12385	Global and overview maps; Metabolism of terpenoids and polyketides			mzVault	MSI_level2	neg
M372T291_1	violaceinic acid	372.202	291.1	373.106	15.068	C21H15N3O4	[M-H]-			C21135	Biosynthesis of other secondary metabolites; Global and overview maps			mzVault	MSI_level2	neg
M372T308	DIMBOA-Glc	372.202	308.2	373.101	15.068	C15H19NO10	[M-H]-	Organooxygen compounds	Carbohydrates and carbohydrate conjugates	C04831	Biosynthesis of other secondary metabolites	113565-32-5	HMDB0029710	mzVault	MSI_level2	neg
M287T93	(10aS)-10,10a-Dihydrophenazine-1-carboxylate	287.045	92.8	226.074	15.139	C13H10N2O2	[M+HCO3]-			C21412	Biosynthesis of other secondary metabolites; Global and overview maps			mzVault	MSI_level2	neg
M721T60_3	1-Diphosinositol pentakisphosphate	720.798	60	739.828	16.193	C6H19O27P7	[M-H2O-H]-	Organooxygen compounds	Alcohols and polyols	C11174	Signal transduction	148077-18-3	HMDB0012494	mzVault	MSI_level2	neg
M187T52	2-Methylcitric acid	186.983	51.7	206.043	16.265	C7H10O7	[M-H2O-H]-	Carboxylic acids and derivatives	Tricarboxylic acids and derivatives	C02225	Carbohydrate metabolism; Global and overview maps	6061-96-7	HMDB0000379	mzVault	MSI_level2	neg
M309T45	Pentaporphyrin I	309.119	44.9	310.122	16.292	C20H14N4	[M-H]-	Tetrapyrroles and derivatives	Porphyrins	C05113	Signaling molecules and interaction	3019-51-0	HMDB0000839	mzVault	MSI_level2	neg
M539T47_3	sulfurein	539.162	46.6	270.053	16.752	C15H10O5	[2M-H]-			C08730		120-05-8	HMDB0137516	mzVault	MSI_level2	neg
M593T251_4	[(2R,3S,6S)-6-[5,7-Dihydroxy-2-(4-hydroxyphenyl)-4-oxochromen-3-yl]oxy-3,4,5-trihydroxyoxan-2-yl]methyl 3-(4-hydroxyphenyl)prop-2-enoate	593.174	251	594.137	16.807	C30H26O13	[M-H]-	Flavonoids	Flavonoid glycosides				HMDB0260223	HMDB	MSI_level2	neg
M721T391	1,2-Dipalmitoyl-sn-glycero-3-phospho-rac-(1-glycerol) sodium salt	721.49	391.1	722.51	17.022	C38H75O10P	[M-H]-					4537-77-3	HMDB0251613	HMDB	MSI_level2	neg
M577T233_2	Vitexin	577.146	233.2	578.164	17.104	C27H30O14	[M-H]-			C12628	Biosynthesis of other secondary metabolites	64820-99-1		MoNA	MSI_level2	neg
M239T332	6-Hydroxymellein	239.06	331.7	194.058	17.111	C10H10O4	[M+HCOO]-			C02379		70901-60-9		mzVault	MSI_level2	neg
M593T225_3	Saponarin	593.177	225.1	594.158	17.313	C27H30O15	[M-H]-			C08064		20310-89-8	HMDB0257484	HMDB	MSI_level2	neg
M433T224_1	3-Oxoribostamycin	433.175	224.3	452.212	17.568	C17H32N4O10	[M-H2O-H]-			C21176	Biosynthesis of other secondary metabolites; Global and overview maps			mzVault	MSI_level2	neg
M447T276_1	16-feruloyloxypalmitate	447.085	276.3	448.282	17.85	C26H40O6	[M-H]-			C18217	Lipid metabolism	114687-84-2		mzVault	MSI_level2	neg
M437T362	Macarpine	437.123	361.7	392.113	18.214	C22H18NO6+	[M+HCOO]-			C06165	Chemical structure transformation maps; Biosynthesis of other secondary metabolites; Global and overview maps	23594-80-1		mzVault	MSI_level2	neg
M345T309_1	methyl (1R,2R,5R,8R,9S,10R,12S)-12-hydroxy-11-methyl-6-methylidene-16-oxo-15-oxapentacyclo[9.3.2.15,8.01,10.02,8]heptadecane-9-carboxylate	345.164	308.7	346.178	18.942	C20H26O5	[M-H]-			C20633				mzVault	MSI_level2	neg
M575T234	Dalbergioidin	575.131	233.7	288.063	19.311	C15H12O6	[2M-H]-			C10415		30368-42-4	HMDB0032707	mzVault	MSI_level2	neg
M605T251_2	dTDP-3-methyl-4-oxo-2,6-dideoxy-L-allose	605.163	251	544.086	19.355	C17H26N2O14P2	[M+HCO3]-			C11915	Global and overview maps; Metabolism of terpenoids and polyketides			mzVault	MSI_level2	neg
M781T373_2	Dihydrodigoxin	781.453	372.7	782.445	19.378	C41H66O14	[M-H]-	Steroids and steroid derivatives	Steroid lactones			5297-10-9	HMDB0041879	mzVault	MSI_level2	neg
M174T37	naphthalene-1,2,4,8-tetrol	174.012	37.1	192.042	19.934	C10H8O4	[M-NH3-H]-			C21414				mzVault	MSI_level2	neg
M579T216	N-Succinyl-L,L-2,6-diaminopimelate	579.216	215.6	290.111	0.0262077	C11H18N2O7	[2M-H]-	Carboxylic acids and derivatives	Amino acids, peptides, and analogues	C04421	Amino acid metabolism; Global and overview maps	26605-36-7	HMDB0012267	BioDeepDB	MSI_level3	neg
M283T218	Rishitin	283.155	217.7	222.162	0.0360936	C14H22O2	[M+HCO3]-	Organooxygen compounds	Alcohols and polyols	C09715		18178-54-6	HMDB0035593	BioDeepDB	MSI_level3	neg
M383T45	Leukoefdin	383.062	45.1	322.069	0.0444317	C15H14O8	[M+HCO3]-			C05909	Biosynthesis of other secondary metabolites; Global and overview maps	98919-67-6	HMDB0136090	BioDeepDB	MSI_level3	neg
M347T270	Glycineamideribotide	347.05	269.7	286.057	0.0535367	C7H15N2O8P	[M+HCO3]-	Glycinamide ribonucleotides		C03838	Global and overview maps; Nucleotide metabolism	147651-18-1	HMDB0002022	BioDeepDB	MSI_level3	neg
M212T169	(Z)-[(4-hydroxyphenyl)acetaldehyde oxime]	212.056	168.7	151.063	0.207397	C8H9NO2	[M+HCO3]-			C04353		23745-82-6	HMDB0304004	BioDeepDB	MSI_level3	neg
M151T372	Demanyl phosphate	151.017	372.4	169.05	0.219976	C4H12NO4P	[M-NH3-H]-	Organic phosphoric acids and derivatives	Phosphate esters	C13482	Lipid metabolism	6909-62-2	HMDB0060244	BioDeepDB	MSI_level3	neg
M237T107	trans-Coumaryl acetate	237.077	106.9	192.079	0.237139	C11H12O3	[M+HCOO]-			C20465	Biosynthesis of other secondary metabolites	124389-48-6		BioDeepDB	MSI_level3	neg
M215T52_1	Glyceraldehyde 3-phosphate	214.996	51.7	169.998	0.331262	C3H7O6P	[M+HCOO]-	Organooxygen compounds	Carbohydrates and carbohydrate conjugates	C00118	Metabolism of cofactors and vitamins; Chemical structure transformation maps; Carbohydrate metabolism; Biosynthesis of other secondary metabolites; Metabolism of terpenoids and polyketides; Energy metabolism; Global and overview maps	591-57-1	HMDB0001112	BioDeepDB	MSI_level3	neg
M173T32	4,6-Dichloro-3-methylcatechol	172.957	31.7	191.974	0.334304	C7H6Cl2O2	[M-H2O-H]-			C18302	Xenobiotics biodegradation and metabolism; Global and overview maps	374591-33-0		BioDeepDB	MSI_level3	neg
M433T328_1	Glutathionylspermidine	433.224	327.6	434.231	0.343979	C17H34N6O5S	[M-H]-			C05730	Metabolism of other amino acids; Global and overview maps	33932-35-3		BioDeepDB	MSI_level3	neg
M323T260	Coniferin	323.113	260.1	342.131	0.370705	C16H22O8	[M-H2O-H]-	Organooxygen compounds	Carbohydrates and carbohydrate conjugates	C00761	Biosynthesis of other secondary metabolites	531-29-3	HMDB0013682	BioDeepDB	MSI_level3	neg
M333T270	Nicotinamide ribotide	333.049	269.6	334.057	0.371056	C11H15N2O8P	[M-H]-			C00455	Metabolism of cofactors and vitamins; Global and overview maps	1094-61-7	HMDB0000229	BioDeepDB	MSI_level3	neg
M231T52	3-acetyloctanal	231.124	52.3	170.131	0.395372	C10H18O2	[M+HCO3]-			C21139	Biosynthesis of other secondary metabolites; Global and overview maps			BioDeepDB	MSI_level3	neg
M369T406_3	2-(3,7-Dimethyl-2,6-octadienyl)-3-methyl-1,4-naphthoquinone	369.171	405.6	308.178	0.436167	C21H24O2	[M+HCO3]-					7421-23-0		BioDeepDB	MSI_level3	neg
M160T44_3	Acetamidopropanal	160.062	44.5	115.063	0.443705	C5H9NO2	[M+HCOO]-	Organooxygen compounds	Carbonyl compounds	C18170		73323-68-9	HMDB0012880	BioDeepDB	MSI_level3	neg
M235T144	Juglone	235.025	144.2	174.032	0.473056	C10H6O3	[M+HCO3]-	Naphthalenes	Naphthoquinones	C03840		481-39-0	HMDB0030773	BioDeepDB	MSI_level3	neg
M150T411	Uric acid	149.995	411.1	168.028	0.573488	C5H4N4O3	[M-NH3-H]-	Imidazopyrimidines	Purines and purine derivatives	C00366	Global and overview maps; Nucleotide metabolism; Digestive system	69-93-2	HMDB0000289	BioDeepDB	MSI_level3	neg
M385T140_1	Toxoflavin	385.113	140.3	193.06	0.602473	C7H7N5O2	[2M-H]-			C16789		84-82-2		BioDeepDB	MSI_level3	neg
M321T402	Cyclooctatin	321.243	401.7	322.251	0.638083	C20H34O3	[M-H]-			C21979	Biosynthesis of other secondary metabolites; Global and overview maps	139552-97-9		BioDeepDB	MSI_level3	neg
M313T155	Galloyl glucose	313.056	155	332.074	0.645826	C13H16O10	[M-H2O-H]-	Tannins		C01158	Chemical structure transformation maps	13405-60-2	HMDB0301708	BioDeepDB	MSI_level3	neg
M163T44	Galactitol	163.061	43.9	182.079	0.656318	C6H14O6	[M-H2O-H]-	Organooxygen compounds	Carbohydrates and carbohydrate conjugates	C01697	Carbohydrate metabolism; Membrane transport; Global and overview maps	2234851-14-8	HMDB0000107	BioDeepDB	MSI_level3	neg
M339T347	Citronellic acid	339.254	346.9	170.131	0.680375	C10H18O2	[2M-H]-			C16462	Metabolism of terpenoids and polyketides	57030-77-0	HMDB0035837	BioDeepDB	MSI_level3	neg
M455T404	Tylactone	455.265	404.3	394.272	0.816271	C23H38O5	[M+HCO3]-			C12000	Global and overview maps; Metabolism of terpenoids and polyketides	74758-60-4		BioDeepDB	MSI_level3	neg
M211T259_1	Benzyl acetate	211.061	259.2	150.068	0.921913	C9H10O2	[M+HCO3]-	Benzene and substituted derivatives	Benzyloxycarbonyls	C15513		140-11-4	HMDB0031310	BioDeepDB	MSI_level3	neg
M203T180	Homofureanol	203.056	180.2	142.063	0.93777	C7H10O3	[M+HCO3]-	Dihydrofurans	Furanones			27538-10-9	HMDB0033736	BioDeepDB	MSI_level3	neg
M372T294	Loganin	372.118	294.4	390.153	0.978667	C17H26O10	[M-NH3-H]-			C01433	Chemical structure transformation maps; Global and overview maps; Metabolism of terpenoids and polyketides	18524-94-2		BioDeepDB	MSI_level3	neg
M223T41	1,2-Dihydroxy-3-keto-5-methylthiopentene	223.028	41.2	162.035	0.979338	C6H10O3S	[M+HCO3]-	Organooxygen compounds	Carbonyl compounds	C15606	Amino acid metabolism; Global and overview maps	746507-19-7	HMDB0012134	BioDeepDB	MSI_level3	neg
M401T255	Dihydro-O-methylsterigmatocystin	401.087	254.8	340.095	1.00272	C19H16O6	[M+HCO3]-	Benzopyrans	1-benzopyrans	C03944	Biosynthesis of other secondary metabolites; Global and overview maps	21793-91-9	HMDB0030591	BioDeepDB	MSI_level3	neg
M396T69	Dihydroneopterin phosphate	396.057	69.1	335.063	1.00748	C9H14N5O7P	[M+HCO3]-	Pteridines and derivatives	Pterins and derivatives	C05925	Metabolism of cofactors and vitamins; Global and overview maps	19622-42-5	HMDB0006824	BioDeepDB	MSI_level3	neg
M211T244	(R)-Carvone	211.098	244	150.104	1.05174	C10H14O	[M+HCO3]-	Prenol lipids	Monoterpenoids	C01767	Global and overview maps; Metabolism of terpenoids and polyketides	6485-40-1	HMDB0035089	BioDeepDB	MSI_level3	neg
M397T36	O-Phosphohomoserine	397.042	36	199.025	1.08407	C4H10NO6P	[2M-H]-	Carboxylic acids and derivatives	Amino acids, peptides, and analogues	C01102	Amino acid metabolism; Global and overview maps	4210-66-6	HMDB0003484	BioDeepDB	MSI_level3	neg
M168T215	Pyridoxine	168.067	214.9	169.074	1.11158	C8H11NO3	[M-H]-	Pyridines and derivatives	Pyridoxines	C00314	Metabolism of cofactors and vitamins; Global and overview maps	65-23-6	HMDB0000239	BioDeepDB	MSI_level3	neg
M249T295	2-cis,4-trans-xanthoxin	249.15	295.4	250.157	1.16484	C15H22O3	[M-H]-	Prenol lipids	Sesquiterpenoids	C13453	Chemical structure transformation maps; Global and overview maps; Metabolism of terpenoids and polyketides	8066-07-7	HMDB0304066	BioDeepDB	MSI_level3	neg
M195T44	Dimethylpropiothetin	195.034	43.9	134.04	1.19682	C5H10O2S	[M+HCO3]-	Carboxylic acids and derivatives	Carboxylic acid derivatives	C04022	Energy metabolism; Global and overview maps	7314-30-9	HMDB0251405	BioDeepDB	MSI_level3	neg
M303T295	3,5-Dimethoxytoluene	303.16	295.5	152.084	1.23361	C9H12O2	[2M-H]-	Benzene and substituted derivatives	Methoxybenzenes			4179-19-5	HMDB0059853	BioDeepDB	MSI_level3	neg
M227T83	3-Methoxy-4-hydroxyphenylglycolaldehyde	227.056	83	182.058	1.27907	C9H10O4	[M+HCOO]-	Phenols	Methoxyphenols	C05583	Amino acid metabolism; Global and overview maps	17592-23-3	HMDB0004061	BioDeepDB	MSI_level3	neg
M371T356	8,8a-Deoxyoleandolide	371.243	355.7	372.251	1.34462	C20H36O6	[M-H]-			C11989	Global and overview maps; Metabolism of terpenoids and polyketides	53428-54-9		BioDeepDB	MSI_level3	neg
M119T66	(S)-Styrene oxide	119.05	65.8	120.058	1.38278	C8H8O	[M-H]-			C20782	Xenobiotics biodegradation and metabolism; Global and overview maps	20780-54-5		BioDeepDB	MSI_level3	neg
M248T168	Pyridoxine 5'-phosphate	248.033	168.2	249.04	1.42812	C8H12NO6P	[M-H]-	Pyridines and derivatives	Pyridoxines	C00627	Metabolism of cofactors and vitamins; Global and overview maps	447-05-2	HMDB0001319	BioDeepDB	MSI_level3	neg
M195T42	Phosphate	194.947	42	97.9769	1.45076	H3O4P	[2M-H]-	Non-metal oxoanionic compounds	Non-metal phosphates	C00009	Membrane transport; Cell growth and death; Signal transduction; Digestive system; Endocrine system; Neurodegenerative disease; Energy metabolism; Cellular community - prokaryotes	7664-38-2	HMDB0001429	BioDeepDB	MSI_level3	neg
M209T77	Deoxyamidinoproclavaminate	209.105	77.5	228.122	1.4673	C9H16N4O3	[M-H2O-H]-			C06656	Biosynthesis of other secondary metabolites; Global and overview maps			BioDeepDB	MSI_level3	neg
M373T192	Kievitone hydrate	373.129	191.7	374.137	1.52703	C20H22O7	[M-H]-	Isoflavonoids	Isoflavans	C02549		62682-11-5	HMDB0038111	BioDeepDB	MSI_level3	neg
M143T39	Pyruvaldehyde	143.035	38.9	72.0211	1.53543	C3H4O2	[2M-H]-	Organooxygen compounds	Carbonyl compounds	C00546	Carbohydrate metabolism; Amino acid metabolism; Global and overview maps	51252-84-7	HMDB0001167	BioDeepDB	MSI_level3	neg
M296T73	Deoxyadenosine	296.101	72.5	251.102	1.559	C10H13N5O3	[M+HCOO]-	Purine nucleosides	Purine 2'-deoxyribonucleosides	C00559	Membrane transport; Global and overview maps; Nucleotide metabolism	663188-78-1	HMDB0000101	BioDeepDB	MSI_level3	neg
M271T146	3-Methyl-1-(2,4,6-trihydroxyphenyl)-1-butanone	271.082	145.5	210.089	1.56034	C11H14O4	[M+HCO3]-	Organooxygen compounds	Carbonyl compounds	C07350		26103-97-9	HMDB0033798	BioDeepDB	MSI_level3	neg
M223T50	L-Gulonolactone	223.047	49.7	178.048	1.6159	C6H10O6	[M+HCOO]-	Lactones	Gamma butyrolactones	C01040	Carbohydrate metabolism; Global and overview maps	3327-64-8	HMDB0003466	BioDeepDB	MSI_level3	neg
M281T226	Artemisinin	281.14	225.7	282.147	1.63698	C15H22O5	[M-H]-			C09538		119241-68-8		BioDeepDB	MSI_level3	neg
M483T238_1	Pinostilbene	483.183	238.5	242.094	1.65077	C15H14O3	[2M-H]-			C20154		871504-87-9		BioDeepDB	MSI_level3	neg
M591T267	Curcumin monoglucoside	591.173	267.3	530.179	1.65505	C27H30O11	[M+HCO3]-			C17749	Biosynthesis of other secondary metabolites			BioDeepDB	MSI_level3	neg
M423T224	Marini	423.181	224.1	424.189	1.65976	C25H28O6	[M-H]-			C18053		97938-30-2		BioDeepDB	MSI_level3	neg
M302T69	1,3-dihydroxy-N-methylacridone	302.067	69.4	241.074	1.68234	C14H11NO3	[M+HCO3]-	Quinolines and derivatives	Benzoquinolines	C12093	Chemical structure transformation maps; Global and overview maps	28333-02-0	HMDB0304008	BioDeepDB	MSI_level3	neg
M208T158	Indole-5,6-quinone	208.025	158	147.032	1.70373	C8H5NO2	[M+HCO3]-	Indoles and derivatives		C05579	Amino acid metabolism; Global and overview maps	59719-88-9	HMDB0006779	BioDeepDB	MSI_level3	neg
M223T113	Aesculetin	223.025	112.5	178.027	1.74339	C9H6O4	[M+HCOO]-	Coumarins and derivatives	Hydroxycoumarins	C09263	Chemical structure transformation maps	91753-33-2	HMDB0030819	BioDeepDB	MSI_level3	neg
M233T134	2'-deoxyinosine	233.068	134.1	252.086	1.7582	C10H12N4O4	[M-H2O-H]-	Purine nucleosides	Purine 2'-deoxyribonucleosides	C05512	Membrane transport; Global and overview maps; Nucleotide metabolism	890-38-0	HMDB0000071	BioDeepDB	MSI_level3	neg
M315T213	Isopropylmaleic acid	315.109	213.1	158.058	1.79119	C7H10O4	[2M-H]-	Fatty Acyls	Fatty acids and conjugates	C02631	Amino acid metabolism; Global and overview maps	44976-69-4	HMDB0012241	BioDeepDB	MSI_level3	neg
M972T350_3	Undecaprenyl diphosphate	971.628	350.3	926.632	1.85028	C55H92O7P2	[M+HCOO]-	Prenol lipids	Polyprenols	C04574	Chemical structure transformation maps; Glycan biosynthesis and metabolism; Global and overview maps; Metabolism of terpenoids and polyketides	31867-59-1	HMDB0001469	BioDeepDB	MSI_level3	neg
M405T268	Neolinustatin	405.141	268.3	423.174	1.90803	C17H29NO11	[M-NH3-H]-	Organooxygen compounds	Carbohydrates and carbohydrate conjugates	C08336		72229-42-6	HMDB0038482	BioDeepDB	MSI_level3	neg
M415T85	L-Kynurenine	415.161	85.1	208.085	1.92691	C10H12N2O3	[2M-H]-	Organooxygen compounds	Carbonyl compounds	C00328	Amino acid metabolism; Infectious disease: parasitic; Global and overview maps	2922-83-0	HMDB0000684	BioDeepDB	MSI_level3	neg
M192T239	3-Amino-4,7-dihydroxycoumarin	192.031	238.8	193.038	1.92792	C9H7NO4	[M-H]-			C12468	Biosynthesis of other secondary metabolites; Global and overview maps	22375-63-9		BioDeepDB	MSI_level3	neg
M285T48_1	Temurin	285.084	47.6	224.091	1.94603	C9H12N4O3	[M+HCO3]-	Imidazopyrimidines	Purines and purine derivatives			2309-49-1	HMDB0004328	BioDeepDB	MSI_level3	neg
M197T299	trans-Ocimene	197.119	298.7	136.125	1.96744	C10H16	[M+HCO3]-	Prenol lipids	Monoterpenoids	C09873		27400-72-2	HMDB0030089	BioDeepDB	MSI_level3	neg
M464T360_2	jadomycin A	464.136	360.4	419.137	1.97317	C24H21NO6	[M+HCOO]-			C18680	Global and overview maps; Metabolism of terpenoids and polyketides			BioDeepDB	MSI_level3	neg
M174T132	Hydroxymethyl indol-3-yl ketone	174.056	131.6	175.063	2.0167	C10H9NO2	[M-H]-	Indoles and derivatives	Indoles			2400-51-3	HMDB0038628	BioDeepDB	MSI_level3	neg
M415T283	THC 4-glucoside	415.104	283.1	434.121	2.04821	C21H22O10	[M-H2O-H]-			C16407	Biosynthesis of other secondary metabolites	25218-09-1		BioDeepDB	MSI_level3	neg
M155T42	Catechol	155.035	42.1	110.037	2.05644	C6H6O2	[M+HCOO]-			C00090	Xenobiotics biodegradation and metabolism; Global and overview maps	26982-53-6		BioDeepDB	MSI_level3	neg
M203T105	Propyl acetate	203.129	105.4	102.068	2.08941	C5H10O2	[2M-H]-	Carboxylic acids and derivatives	Carboxylic acid derivatives			109-60-4	HMDB0034237	BioDeepDB	MSI_level3	neg
M433T328_2	FO 2546M	433.238	327.6	451.272	2.12073	C28H37NO4	[M-NH3-H]-			C20586	Biosynthesis of other secondary metabolites; Global and overview maps			BioDeepDB	MSI_level3	neg
M347T261	Indole-3-acetamide	347.151	261.2	174.079	2.13619	C10H10N2O	[2M-H]-	Indoles and derivatives	Indoles	C02693	Amino acid metabolism; Global and overview maps	879-37-8	HMDB0029739	BioDeepDB	MSI_level3	neg
M179T89	Clavaminate	179.047	89	198.064	2.16379	C8H10N2O4	[M-H2O-H]-			C06660	Biosynthesis of other secondary metabolites; Global and overview maps	112296-12-5		BioDeepDB	MSI_level3	neg
M327T376	Ricinine	327.111	375.5	164.059	2.22194	C8H8N2O2	[2M-H]-	Pyridines and derivatives	3-pyridinecarbonitriles	C01526		524-40-3	HMDB0042006	BioDeepDB	MSI_level3	neg
M491T406	alpha-Tocopherol	491.375	406.1	430.381	2.28221	C29H50O2	[M+HCO3]-	Prenol lipids	Quinone and hydroquinone lipids	C02477	Metabolism of cofactors and vitamins; Cell growth and death; Digestive system; Chemical structure transformation maps; Global and overview maps	18920-62-2	HMDB0001893	BioDeepDB	MSI_level3	neg
M207T84	Dimethylbenzimidazole	207.078	84.3	146.084	2.3538	C9H10N2	[M+HCO3]-	Benzimidazoles		C03114	Metabolism of cofactors and vitamins; Global and overview maps	582-60-5	HMDB0003701	BioDeepDB	MSI_level3	neg
M409T336	4,4-Diapolycopenedial	409.253	336.4	428.272	2.38039	C30H36O2	[M-H2O-H]-			C19798	Metabolism of terpenoids and polyketides	5056-18-8		BioDeepDB	MSI_level3	neg
M225T72	Prephenate	225.041	72.5	226.048	2.40143	C10H10O6	[M-H]-	Keto acids and derivatives	Gamma-keto acids and derivatives	C00254	Chemical structure transformation maps; Amino acid metabolism; Biosynthesis of other secondary metabolites; Global and overview maps	87664-40-2	HMDB0012283	BioDeepDB	MSI_level3	neg
M333T252	Naringenin	333.062	252.2	272.068	2.43564	C15H12O5	[M+HCO3]-	Flavonoids	Flavans	C00509	Chemical structure transformation maps; Biosynthesis of other secondary metabolites; Global and overview maps	13308-00-4	HMDB0002670	BioDeepDB	MSI_level3	neg
M297T80	3,3-bipyridine-2,2,5,5,6,6-hexol	297.036	79.8	252.038	2.48583	C10H8N2O6	[M+HCOO]-			C20381	Metabolism of cofactors and vitamins; Global and overview maps			BioDeepDB	MSI_level3	neg
M293T44	4-(Glutamylamino) butanoate	293.098	44	232.106	2.5083	C9H16N2O5	[M+HCO3]-	Carboxylic acids and derivatives	Amino acids, peptides, and analogues	C15767	Amino acid metabolism; Global and overview maps	5105-96-4	HMDB0012161	BioDeepDB	MSI_level3	neg
M359T268	(-)-lariciresinol	359.149	267.6	360.157	2.517	C20H24O6	[M-H]-			C20454	Biosynthesis of other secondary metabolites; Global and overview maps	105367-81-5		BioDeepDB	MSI_level3	neg
M309T32	3-chlorobenzoate	308.972	32	154.99	2.54515	C7H4ClO2-	[2M-H]-	Benzene and substituted derivatives	Benzoic acids and derivatives			16887-60-8	HMDB0304117	BioDeepDB	MSI_level3	neg
M388T259	isoroquefortine C	388.177	259	389.185	2.54879	C22H23N5O2	[M-H]-	Indoles and derivatives	Pyrroloindoles	C22165	Biosynthesis of other secondary metabolites; Global and overview maps	58735-64-1	HMDB0030381	BioDeepDB	MSI_level3	neg
M225T42	aminopyrrolnitrin	224.999	41.7	226.006	2.55282	C10H8Cl2N2	[M-H]-			C21109	Biosynthesis of other secondary metabolites; Global and overview maps	16386-65-5		BioDeepDB	MSI_level3	neg
M203T222	1,4-Naphthoquinone	203.036	221.7	158.037	2.55532	C10H6O2	[M+HCOO]-	Naphthalenes	Naphthoquinones	C02617	Xenobiotics biodegradation and metabolism	130-15-4	HMDB0244221	BioDeepDB	MSI_level3	neg
M383T44_1	Thymidine-5'-monophosphoric acid	383.051	44.5	322.057	2.56212	C10H15N2O8P	[M+HCO3]-	Pyrimidine nucleotides	Pyrimidine deoxyribonucleotides	C00364	Drug resistance: antineoplastic; Global and overview maps; Nucleotide metabolism	365-07-1	HMDB0001227	BioDeepDB	MSI_level3	neg
M307T297	Geroquinol	307.154	297.2	246.162	2.57128	C16H22O2	[M+HCO3]-			C10793	Metabolism of cofactors and vitamins; Global and overview maps	10457-66-6		BioDeepDB	MSI_level3	neg
M134T85	3-Hydroxyanthranilic acid	134.025	85.1	153.043	2.61309	C7H7NO3	[M-H2O-H]-	Benzene and substituted derivatives	Benzoic acids and derivatives	C00632	Amino acid metabolism; Xenobiotics biodegradation and metabolism; Global and overview maps	548-93-6	HMDB0001476	BioDeepDB	MSI_level3	neg
M282T276	N-(p-Hydroxyphenyl)ethyl p-hydroxycinnamide	282.114	276.3	283.121	2.62029	C17H17NO3	[M-H]-	Cinnamic acids and derivatives	Hydroxycinnamic acids and derivatives			111129-11-4	HMDB0039521	BioDeepDB	MSI_level3	neg
M371T294	Sesamolinol	371.115	294.2	372.121	2.63913	C20H20O7	[M-H]-	Phenols	Methoxyphenols	C10883		100016-94-2	HMDB0033270	BioDeepDB	MSI_level3	neg
M597T406_2	D-4'-Phosphopantothenate	597.148	405.9	299.077	2.64058	C9H18NO8P	[2M-H]-	Carboxylic acids and derivatives	Amino acids, peptides, and analogues	C03492	Metabolism of cofactors and vitamins; Metabolism of other amino acids; Global and overview maps	5875-50-3	HMDB0001016	BioDeepDB	MSI_level3	neg
M161T45	Allicin	161.01	44.7	162.017	2.66183	C6H10OS2	[M-H]-	Thiosulfinic acid esters		C07600	Sensory system	539-86-6	HMDB0033963	BioDeepDB	MSI_level3	neg
M227T228	8-oxogeranial	227.093	227.9	166.099	2.673	C10H14O2	[M+HCO3]-			C17622	Global and overview maps; Metabolism of terpenoids and polyketides	80054-40-6		BioDeepDB	MSI_level3	neg
M109T356	furaneol (keto form)	109.005	355.8	127.04	2.67675	C6H7O3-	[M-NH3-H]-	Dihydrofurans	Furanones				HMDB0304357	BioDeepDB	MSI_level3	neg
M395T349	Harmol	395.152	348.9	198.079	2.67851	C12H10N2O	[2M-H]-					487-03-6	HMDB0034217	BioDeepDB	MSI_level3	neg
M273T180	Urolithin B	273.041	180.1	212.047	2.70882	C13H8O3	[M+HCO3]-	Coumarins and derivatives		C22596		1139-83-9	HMDB0013696	BioDeepDB	MSI_level3	neg
M339T133	3-Ketosucrose	339.094	132.8	340.101	2.7114	C12H20O11	[M-H]-			C05731	Carbohydrate metabolism	1883-12-1		BioDeepDB	MSI_level3	neg
M429T255	aureusidin 6-O-glucoside	429.084	255.4	448.101	2.76035	C21H20O11	[M-H2O-H]-			C16409	Biosynthesis of other secondary metabolites	633-15-8		BioDeepDB	MSI_level3	neg
M164T265	2,6-Dinitrotoluene	163.999	265.2	182.033	2.86477	C7H6N2O4	[M-NH3-H]-	Benzene and substituted derivatives	Toluenes	C11008		606-20-2	HMDB0245521	BioDeepDB	MSI_level3	neg
M164T73_1	2,4-DINITROTOLUENE	163.999	72.5	182.033	2.86477	C7H6N2O4	[M-NH3-H]-			C91637		84029-42-5		BioDeepDB	MSI_level3	neg
M353T40	5-Amino-6-(5-phosphoribosylamino)uracil	353.051	39.7	354.058	2.87046	C9H15N4O9P	[M-H]-			C01268	Metabolism of cofactors and vitamins; Global and overview maps			BioDeepDB	MSI_level3	neg
M189T40	2-Vinyl-4H-1,3-dithiine	189.004	39.5	144.007	2.88025	C6H8S2	[M+HCOO]-	Dithiins				80028-57-5	HMDB0034901	BioDeepDB	MSI_level3	neg
M129T58	chloric acid	128.96	58.4	83.9614	2.89873	ClHO3	[M+HCOO]-			C01485		7790-93-4		BioDeepDB	MSI_level3	neg
M372T88	Dhurrin	372.095	87.6	311.1	2.91383	C14H17NO7	[M+HCO3]-	Organooxygen compounds	Carbohydrates and carbohydrate conjugates	C05143	Metabolism of other amino acids; Global and overview maps	499-20-7	HMDB0060471	BioDeepDB	MSI_level3	neg
M414T214	6-Hydroxyprotopine	414.118	214.4	369.121	2.98219	C20H19NO6	[M+HCOO]-			C05190	Biosynthesis of other secondary metabolites; Global and overview maps			BioDeepDB	MSI_level3	neg
M245T78	1,6,6-Trimethyl-2,7-dioxabicyclo[3.2.2]nonan-3-one	245.104	77.9	184.11	3.03063	C10H16O3	[M+HCO3]-			C04718	Global and overview maps; Metabolism of terpenoids and polyketides			BioDeepDB	MSI_level3	neg
M143T74	4-Hexen-3-one	143.072	73.8	98.0732	3.04337	C6H10O	[M+HCOO]-	Organooxygen compounds	Carbonyl compounds			50396-87-7	HMDB0035239	BioDeepDB	MSI_level3	neg
M316T48	2-Amino-6-[(1R,2S)-1,2,3-trihydroxypropyl]-7,8-dihydro-3H-pteridin-4-one	316.089	47.5	255.097	3.06363	C9H13N5O4	[M+HCO3]-	Pteridines and derivatives	Pterins and derivatives	C04874	Metabolism of cofactors and vitamins; Global and overview maps	1218-98-0	HMDB0244465	BioDeepDB	MSI_level3	neg
M375T33	5'-Phosphoribosyl-N-formylglycinamide	375.046	33.3	314.052	3.11007	C8H15N2O9P	[M+HCO3]-	Glycinamide ribonucleotides		C04376	Global and overview maps; Nucleotide metabolism	349-34-8	HMDB0001308	BioDeepDB	MSI_level3	neg
M790T420_1	Solanesyl-PP	789.502	420.4	790.507	3.13593	C45H76O7P2	[M-H]-	Prenol lipids	Polyprenols	C04145	Metabolism of cofactors and vitamins; Global and overview maps; Metabolism of terpenoids and polyketides	60037-55-0	HMDB0002367	BioDeepDB	MSI_level3	neg
M195T38	Sulfate	194.928	38.2	97.9674	3.14998	H2O4S	[2M-H]-	Non-metal oxoanionic compounds	Non-metal sulfates	C00059	Membrane transport; Biosynthesis of other secondary metabolites; Nucleotide metabolism; Amino acid metabolism; Energy metabolism; Cellular community - prokaryotes; Global and overview maps	7664-93-9	HMDB0001448	BioDeepDB	MSI_level3	neg
M213T210	(-)-trans-Isopulegone	213.114	210.5	152.12	3.15709	C10H16O	[M+HCO3]-	Prenol lipids	Monoterpenoids	C11951	Global and overview maps; Metabolism of terpenoids and polyketides	52152-10-0	HMDB0035741	BioDeepDB	MSI_level3	neg
M264T85_2	Indolepyruvate	264.052	85.3	203.058	3.18505	C11H9NO3	[M+HCO3]-	Indoles and derivatives	Indolyl carboxylic acids and derivatives	C00331	Amino acid metabolism; Global and overview maps	392-12-1	HMDB0060484	BioDeepDB	MSI_level3	neg
M233T149	Menadione	233.046	149.5	172.052	3.23807	C11H8O2	[M+HCO3]-	Naphthalenes	Naphthoquinones	C05377	Digestive system	34524-96-4	HMDB0001892	BioDeepDB	MSI_level3	neg
M579T215	magnesium-protoporphyrin IX 13-monomethyl ester	579.199	214.6	597.235	3.26723	C35H33MgN4O4-	[M-NH3-H]-	Tetrapyrroles and derivatives	Metallotetrapyrroles				HMDB0304412	BioDeepDB	MSI_level3	neg
M518T168	Amygdaloside	518.15	167.8	457.158	3.32294	C20H27NO11	[M+HCO3]-			C08325	Metabolism of other amino acids; Global and overview maps	29883-15-6	HMDB0035030	BioDeepDB	MSI_level3	neg
M289T53	1,4,6-Heptatrien-3-one, 5-hydroxy-1,7-bis(4-hydroxyphenyl)-	289.088	53.2	308.105	3.41702	C19H16O4	[M-H2O-H]-			C17743	Biosynthesis of other secondary metabolites; Global and overview maps	52328-96-8		BioDeepDB	MSI_level3	neg
M643T418	Hydroxyspirilloxanthin	643.439	418.1	582.444	3.45739	C41H58O2	[M+HCO3]-			C15879	Global and overview maps; Metabolism of terpenoids and polyketides	16176-79-7		BioDeepDB	MSI_level3	neg
M478T46_2	Deoxypumiloside	478.149	45.8	496.185	3.621	C26H28N2O8	[M-NH3-H]-			C16725	Chemical structure transformation maps			BioDeepDB	MSI_level3	neg
M245T53	Choline phosphate	245.068	52.7	184.074	3.73537	[C5H15NO4P]+	[M+HCO3]-	Organonitrogen compounds	Quaternary ammonium salts	C00588	Lipid metabolism; Cancer: overview; Global and overview maps	3616-04-4	HMDB0001565	BioDeepDB	MSI_level3	neg
M415T134	Daidzin	415.102	134.3	416.111	3.73542	C21H20O9	[M-H]-	Isoflavonoids	Isoflavonoid O-glycosides	C10216	Biosynthesis of other secondary metabolites	552-66-9	HMDB0033991	BioDeepDB	MSI_level3	neg
M281T82_1	7-Methylxanthosine	281.066	82.2	299.099	3.80842	C11H15N4O6+	[M-NH3-H]-	Purine nucleosides		C16352	Biosynthesis of other secondary metabolites; Global and overview maps	29885-96-9	HMDB0301918	BioDeepDB	MSI_level3	neg
M215T86_2	Limonene-1,2-diol	215.13	86.5	170.131	3.82848	C10H18O2	[M+HCOO]-			C07276	Metabolism of terpenoids and polyketides	38630-75-0		BioDeepDB	MSI_level3	neg
M377T417	2-methyl-6-geranylgeranyl-1,4-benzoquinol	377.284	417	396.303	3.90311	C27H40O2	[M-H2O-H]-			C20737	Metabolism of cofactors and vitamins; Global and overview maps	57576-81-5		BioDeepDB	MSI_level3	neg
M404T47_1	2-amino-4,6-dinitrotoluene glucoside	404.093	47.1	359.096	3.90697	C13H17N3O9	[M+HCOO]-	Benzene and substituted derivatives	Toluenes				HMDB0304058	BioDeepDB	MSI_level3	neg
M349T219	Citrulline	349.185	219.4	175.096	4.01741	C6H13N3O3	[2M-H]-	Carboxylic acids and derivatives	Amino acids, peptides, and analogues	C00327	Amino acid metabolism; Biosynthesis of other secondary metabolites; Global and overview maps	94740-46-2	HMDB0000904	BioDeepDB	MSI_level3	neg
M296T85_1	7,8-Dihydropteroic acid	296.078	85.3	314.113	4.07994	C14H14N6O3	[M-NH3-H]-	Pteridines and derivatives	Pterins and derivatives	C00921	Metabolism of cofactors and vitamins; Global and overview maps	2134-76-1	HMDB0001412	BioDeepDB	MSI_level3	neg
M303T355	w Hydroxy testosterone	303.198	355.2	304.204	4.09838	C19H28O3	[M-H]-	Indoles and derivatives		C05294	Lipid metabolism; Global and overview maps	2126-37-6	HMDB0060089	BioDeepDB	MSI_level3	neg
M243T151	Mannitol 1-phosphate	243.026	151.4	262.045	4.22003	C6H15O9P	[M-H2O-H]-	Organooxygen compounds	Carbohydrates and carbohydrate conjugates	C00644	Carbohydrate metabolism; Membrane transport; Global and overview maps	15806-48-1	HMDB0001530	BioDeepDB	MSI_level3	neg
M194T215	2-Formylaminobenzaldehyde	194.047	214.6	149.048	4.22692	C8H7NO2	[M+HCOO]-			C03574	Amino acid metabolism	25559-38-0		BioDeepDB	MSI_level3	neg
M519T293_2	1-(4-Hydroxyphenyl)-1-decene-3,5-dione	519.277	293.3	260.141	4.24132	C16H20O3	[2M-H]-			C17744	Biosynthesis of other secondary metabolites; Global and overview maps			BioDeepDB	MSI_level3	neg
M573T256	(1S,2R)-1-C-(indol-3-yl)glycerol 3-phosphate	573.107	255.7	287.056	4.24636	C11H14NO6P	[2M-H]-	Indoles and derivatives	Indoles	C03506	Chemical structure transformation maps; Amino acid metabolism; Biosynthesis of other secondary metabolites; Global and overview maps	4220-97-7	HMDB0303952	BioDeepDB	MSI_level3	neg
M387T49_2	secologanin	387.128	49.1	388.137	4.29827	C17H24O10	[M-H]-	Prenol lipids	Terpene glycosides	C01852	Chemical structure transformation maps; Biosynthesis of other secondary metabolites; Global and overview maps; Metabolism of terpenoids and polyketides	19351-63-4	HMDB0304482	BioDeepDB	MSI_level3	neg
M281T80	Phosphoethanolamine	281.03	80.3	141.019	4.30979	C2H8NO4P	[2M-H]-	Organic phosphoric acids and derivatives	Phosphate esters	C00346	Lipid metabolism; Signal transduction; Global and overview maps; Drug resistance: antimicrobial	1071-23-4	HMDB0000224	BioDeepDB	MSI_level3	neg
M281T140	dapdiamide A	281.124	139.6	300.143	4.34534	C12H20N4O5	[M-H2O-H]-			C20962	Biosynthesis of other secondary metabolites; Global and overview maps			BioDeepDB	MSI_level3	neg
M395T320	Premithramycinone	395.075	319.5	414.095	4.39506	C21H18O9	[M-H2O-H]-			C12383	Global and overview maps; Metabolism of terpenoids and polyketides			BioDeepDB	MSI_level3	neg
M275T201	S-(Indolylmethylthiohydroximoyl)-L-cysteine	275.051	201	293.083	4.42616	C13H15N3O3S	[M-NH3-H]-			C16518	Amino acid metabolism; Biosynthesis of other secondary metabolites; Global and overview maps			BioDeepDB	MSI_level3	neg
M435T51	Casticin	435.091	50.6	374.1	4.55394	C19H18O8	[M+HCO3]-	Flavonoids	O-methylated flavonoids			479-91-4	HMDB0030660	BioDeepDB	MSI_level3	neg
M861T372_2	Ginsenoside A2	861.481	372.3	800.492	4.64291	C42H72O14	[M+HCO3]-	Prenol lipids	Triterpenoids	C08946		22427-39-0	HMDB0035857	BioDeepDB	MSI_level3	neg
M565T38	Uridine diphosphategalactose	565.045	38.3	566.055	4.67747	C15H24N2O17P2	[M-H]-	Pyrimidine nucleotides	Pyrimidine nucleotide sugars	C00052	Carbohydrate metabolism; Glycan biosynthesis and metabolism; Global and overview maps	2956-16-3	HMDB0000302	BioDeepDB	MSI_level3	neg
M405T304_2	9-methylthiononanaldoxime	405.263	304	203.134	4.74067	C10H21NOS	[2M-H]-			C17253	Biosynthesis of other secondary metabolites; Global and overview maps			BioDeepDB	MSI_level3	neg
M845T441_5	PC(18_2(9Z,12Z)_18_1(9Z))	844.575	440.6	783.578	4.74466	C44H82NO8P	[M+HCO3]-					17041-44-0	HMDB0008137	BioDeepDB	MSI_level3	neg
M201T32	acetoacetate	201.04	32.3	101.024	4.77309	C4H5O3-	[2M-H]-	Keto acids and derivatives	Short-chain keto acids and derivatives			141-81-1	HMDB0304256	BioDeepDB	MSI_level3	neg
M579T210_1	Catechin	579.154	209.9	290.079	4.8478	C15H14O6	[2M-H]-	Flavonoids	Flavans	C06562	Chemical structure transformation maps; Biosynthesis of other secondary metabolites; Global and overview maps	88191-48-4	HMDB0002780	BioDeepDB	MSI_level3	neg
M718T426_1	20,21-Diprenylterpendole J	718.429	426	657.439	4.89816	C42H59NO5	[M+HCO3]-			C20594	Biosynthesis of other secondary metabolites; Global and overview maps			BioDeepDB	MSI_level3	neg
M761T375	Tryprostatin A	761.399	375.3	381.205	4.9724	C22H27N3O3	[2M-H]-			C20607	Biosynthesis of other secondary metabolites; Global and overview maps	171864-80-5		BioDeepDB	MSI_level3	neg
M232T73	6-Chloro-N-(1-methylethyl)-1,3,5-triazine-2,4-diamine	232.06	72.8	187.062	5.05293	C6H10ClN5	[M+HCOO]-	Triazines	Aminotriazines	C06559	Xenobiotics biodegradation and metabolism; Global and overview maps	6190-65-4	HMDB0033249	BioDeepDB	MSI_level3	neg
M533T232_1	Tetracenomycin	533.091	232	472.101	5.39417	C23H20O11	[M+HCO3]-			C06801	Global and overview maps; Metabolism of terpenoids and polyketides	71135-22-3		BioDeepDB	MSI_level3	neg
M669T308	isopentenyl adenosine	669.315	308.3	335.159	5.50297	C15H21N5O4	[2M-H]-	Purine nucleosides		C16427	Global and overview maps; Metabolism of terpenoids and polyketides	7724-76-7	HMDB0304396	BioDeepDB	MSI_level3	neg
M242T90	2-Amino-4,6-dinitrotoluene	242.043	90.1	197.044	5.54537	C7H7N3O4	[M+HCOO]-	Benzene and substituted derivatives	Toluenes	C16395	Xenobiotics biodegradation and metabolism; Global and overview maps	35572-78-2	HMDB0245219	BioDeepDB	MSI_level3	neg
M150T138	4-Methyl-5-nitrocatechol	150.02	138.3	169.038	5.56737	C7H7NO4	[M-H2O-H]-			C18315	Xenobiotics biodegradation and metabolism; Global and overview maps	68906-21-8		BioDeepDB	MSI_level3	neg
M535T75_2	Coumesterol	535.07	75.1	268.037	5.66808	C15H8O5	[2M-H]-	Isoflavonoids	Coumestans	C10205	Chemical structure transformation maps; Biosynthesis of other secondary metabolites; Global and overview maps	479-13-0	HMDB0002326	BioDeepDB	MSI_level3	neg
M337T154	5-Amino-6-(5'-phosphoribitylamino)uracil	337.057	154.5	356.073	5.72371	C9H17N4O9P	[M-H2O-H]-	Organooxygen compounds	Carbohydrates and carbohydrate conjugates	C04454	Metabolism of cofactors and vitamins; Global and overview maps	71491-01-5	HMDB0003841	BioDeepDB	MSI_level3	neg
M666T368_3	Guanosine diphosphate mannose	666.074	367.6	605.077	5.75074	C16H25N5O16P2	[M+HCO3]-	Purine nucleotides	Purine nucleotide sugars	C00096	Carbohydrate metabolism; Glycan biosynthesis and metabolism; Global and overview maps	41432-88-6	HMDB0001163	BioDeepDB	MSI_level3	neg
M440T359	12-Hydroxychelirubine	440.104	358.9	379.106	5.90596	C21H17NO6	[M+HCO3]-			C05193	Biosynthesis of other secondary metabolites; Global and overview maps	131984-77-5		BioDeepDB	MSI_level3	neg
M575T251_1	6'-O-p-Coumaroyltrifolin	575.123	251.3	594.137	5.92364	C30H26O13	[M-H2O-H]-	Flavonoids	Flavonoid glycosides	C17140		2173206-33-0	HMDB0040689	BioDeepDB	MSI_level3	neg
M215T86_1	hexahomomethionine	215.112	86.1	233.145	5.96721	C11H23NO2S	[M-NH3-H]-			C17233	Biosynthesis of other secondary metabolites; Global and overview maps			BioDeepDB	MSI_level3	neg
M297T59	gamma-Pentachlorocyclohexene	296.883	59	251.883	6.09135	C6H5Cl5	[M+HCOO]-			C06596	Xenobiotics biodegradation and metabolism; Global and overview maps	319-94-8		BioDeepDB	MSI_level3	neg
M383T44_2	Isoscopoletin	383.075	43.9	192.042	6.1011	C10H8O4	[2M-H]-			C18079		776-86-3	HMDB0132246	BioDeepDB	MSI_level3	neg
M553T333_1	21,22-Diprenylpaxilline	553.336	333.4	571.366	6.11929	C37H49NO4	[M-NH3-H]-			C20561	Biosynthesis of other secondary metabolites; Global and overview maps			BioDeepDB	MSI_level3	neg
M385T35	CDP	384.982	34.5	403.018	6.12127	C9H15N3O11P2	[M-NH3-H]-	Pyrimidine nucleotides	Pyrimidine ribonucleotides	C00112	Global and overview maps; Nucleotide metabolism	102601-46-7	HMDB0001546	BioDeepDB	MSI_level3	neg
M505T349_1	Menatetrenone	505.293	349.2	444.303	6.19953	C31H40O2	[M+HCO3]-	Prenol lipids	Quinone and hydroquinone lipids			11032-49-8	HMDB0030017	BioDeepDB	MSI_level3	neg
M386T168_2	Cheilanthifoline	386.122	168.1	325.131	6.2674	C19H19NO4	[M+HCO3]-			C05174	Biosynthesis of other secondary metabolites; Global and overview maps	483-44-3		BioDeepDB	MSI_level3	neg
M961T329_1	3A-Deolivosylpremithramycin B	961.377	328.8	962.378	6.27872	C47H62O21	[M-H]-			C18710	Global and overview maps; Metabolism of terpenoids and polyketides			BioDeepDB	MSI_level3	neg
M744T450_2	2-Octaprenyl-6-methoxy-1,4-benzoquinone	743.53	449.6	682.532	6.34059	C47H70O3	[M+HCO3]-			C05813	Metabolism of cofactors and vitamins; Global and overview maps			BioDeepDB	MSI_level3	neg
M181T49	Dihydroclavaminate	181.061	48.8	200.08	6.41652	C8H12N2O4	[M-H2O-H]-			C06659	Biosynthesis of other secondary metabolites; Global and overview maps			BioDeepDB	MSI_level3	neg
M647T364	Dolichyl D-mannosyl phosphate	647.361	364.1	602.358	6.55804	C31H55O9P	[M+HCOO]-							BioDeepDB	MSI_level3	neg
M309T243	Salvigenin	309.075	243.2	328.095	6.6074	C18H16O6	[M-H2O-H]-	Flavonoids	O-methylated flavonoids			19103-54-9	HMDB0128577	BioDeepDB	MSI_level3	neg
M133T240	Guanine	133.015	240.1	151.049	6.63521	C5H5N5O	[M-NH3-H]-	Imidazopyrimidines	Purines and purine derivatives	C00242	Global and overview maps; Nucleotide metabolism	66224-64-4	HMDB0000132	BioDeepDB	MSI_level3	neg
M481T229	Tetrahydrobiopterin	481.231	228.9	241.117	6.66711	C9H15N5O3	[2M-H]-	Pteridines and derivatives	Pterins and derivatives	C00272	Metabolism of cofactors and vitamins; Global and overview maps; Cardiovascular disease	62989-33-7	HMDB0000027	BioDeepDB	MSI_level3	neg
M533T232_2	Citicoline	533.102	232	488.107	6.80954	C14H26N4O11P2	[M+HCOO]-			C00307	Lipid metabolism; Cancer: overview; Global and overview maps	987-78-0	HMDB0001413	BioDeepDB	MSI_level3	neg
M398T126	2,5-diamino-6-(5-phospho-D-ribosylamino)pyrimidin-4(3H)-one	398.075	125.9	353.074	6.9078	C9H16N5O8P	[M+HCOO]-	Organooxygen compounds	Carbohydrates and carbohydrate conjugates	C01304	Metabolism of cofactors and vitamins; Global and overview maps	73477-63-1	HMDB0304044	BioDeepDB	MSI_level3	neg
M667T420	(20R)-Ginsenoside Rh2	667.438	419.8	622.444	6.96511	C36H62O8	[M+HCOO]-			C22128		78214-33-2		BioDeepDB	MSI_level3	neg
M579T210_3	Ciceritol	579.182	210.1	518.185	7.08762	C19H34O16	[M+HCO3]-	Organooxygen compounds	Carbohydrates and carbohydrate conjugates			88167-26-4	HMDB0032777	BioDeepDB	MSI_level3	neg
M405T330	Nevadensin	405.08	330	344.09	7.20149	C18H16O7	[M+HCO3]-			C10111		152743-19-6	HMDB0255572	BioDeepDB	MSI_level3	neg
M311T325_1	methyl gibberellin A9	311.168	325.1	330.183	7.20454	C20H26O4	[M-H2O-H]-			C20632				BioDeepDB	MSI_level3	neg
M507T380_2	Daidzein	507.112	380	254.058	7.22605	C15H10O4	[2M-H]-	Isoflavonoids	Isoflav-2-enes	C10208	Chemical structure transformation maps; Biosynthesis of other secondary metabolites; Global and overview maps	486-66-8	HMDB0003312	BioDeepDB	MSI_level3	neg
M335T119	Apiferol	335.08	119.4	274.084	7.34757	C15H14O5	[M+HCO3]-	Flavonoids	Flavans	C12124	Biosynthesis of other secondary metabolites	55167-29-8	HMDB0037232	BioDeepDB	MSI_level3	neg
M841T416_2	PC(18_2(9Z,12Z)_18_3(9Z,12Z,15Z))	840.546	415.5	779.546	7.38285	C44H78NO8P	[M+HCO3]-					85046-19-1	HMDB0008141	BioDeepDB	MSI_level3	neg
M869T364_2	Paxilline	869.481	364.4	435.241	7.57327	C27H33NO4	[2M-H]-	Naphthopyrans		C13782	Biosynthesis of other secondary metabolites; Global and overview maps	1233509-81-3	HMDB0030323	BioDeepDB	MSI_level3	neg
M463T396_2	4,4-Diaponeurosporene	463.318	396.1	402.329	7.66596	C30H42	[M+HCO3]-			C16145	Metabolism of terpenoids and polyketides	53872-50-7		BioDeepDB	MSI_level3	neg
M211T229	D-Ribose	211.044	228.6	150.053	7.76889	C5H10O5	[M+HCO3]-			C00121	Carbohydrate metabolism; Membrane transport; Global and overview maps; Cell motility	613-83-2	HMDB0000283	BioDeepDB	MSI_level3	neg
M160T44_2	Reumycin	160.025	43.6	179.044	8.00861	C6H5N5O2	[M-H2O-H]-			C21957		5016-18-2		BioDeepDB	MSI_level3	neg
M261T226	Harmolol	261.09	225.6	200.095	8.13213	C12H12N2O	[M+HCO3]-	Harmala alkaloids		C06537		525-57-5	HMDB0029838	BioDeepDB	MSI_level3	neg
M315T214_1	Dihydrosanguinarine	315.064	214.2	333.1	8.18114	C20H15NO4	[M-NH3-H]-			C05191	Biosynthesis of other secondary metabolites; Global and overview maps	3606-45-9		BioDeepDB	MSI_level3	neg
M271T139	9JHS2AVR43	271.095	139.4	272.105	8.39992	C16H16O4	[M-H]-			C16225	Biosynthesis of other secondary metabolites	35878-41-2		BioDeepDB	MSI_level3	neg
M153T215	Glycerol	153.042	215.1	92.0473	8.7533	C3H8O3	[M+HCO3]-	Organooxygen compounds	Carbohydrates and carbohydrate conjugates	C00116	Membrane transport; Nervous system; Endocrine system; Carbohydrate metabolism; Lipid metabolism; Environmental adaptation; Global and overview maps	56-81-5	HMDB0000131	BioDeepDB	MSI_level3	neg
M329T81	Vanilloyl glucose	329.085	81.1	330.095	8.81651	C14H18O9	[M-H]-	Tannins	Hydrolyzable tannins	C20470			HMDB0302470	BioDeepDB	MSI_level3	neg
M577T313_1	Isotabtoxin	577.253	312.8	289.127	8.86548	C11H19N3O6	[2M-H]-			C20919	Biosynthesis of other secondary metabolites			BioDeepDB	MSI_level3	neg
M529T323_2	L-Oleandrosyl-oleandolide	529.307	322.8	530.309	8.86976	C27H46O10	[M-H]-			C11992	Global and overview maps; Metabolism of terpenoids and polyketides			BioDeepDB	MSI_level3	neg
M625T223	Quercetin 7,4'-O-diglucoside	625.147	223.4	626.148	8.93138	C27H30O17	[M-H]-					29125-80-2	HMDB0304730	BioDeepDB	MSI_level3	neg
M159T32	2,4-DICHLOROTOLUENE	158.979	32.3	159.985	8.94975	C7H6Cl2	[M-H]-			C18300	Xenobiotics biodegradation and metabolism; Global and overview maps	95-73-8		BioDeepDB	MSI_level3	neg
M421T255_3	10-Apo-beta-carotenal	421.271	254.7	376.277	9.03024	C27H36O	[M+HCOO]-			C20692	Global and overview maps; Metabolism of terpenoids and polyketides		HMDB0036887	BioDeepDB	MSI_level3	neg
M167T194	Erythritol	167.055	194.2	122.058	9.03645	C4H10O4	[M+HCOO]-	Organooxygen compounds	Carbohydrates and carbohydrate conjugates	C00503	Membrane transport	149-32-6	HMDB0002994	BioDeepDB	MSI_level3	neg
M571T294_2	Vestitone	571.156	294.5	286.084	9.03848	C16H14O5	[2M-H]-	Isoflavonoids	O-methylated isoflavonoids	C00786	Biosynthesis of other secondary metabolites; Global and overview maps	158112-50-6	HMDB0031620	BioDeepDB	MSI_level3	neg
M164T63	Sorbitol	164.047	63.3	182.079	9.089	C6H14O6	[M-NH3-H]-	Organooxygen compounds	Carbohydrates and carbohydrate conjugates	C00794	Carbohydrate metabolism; Membrane transport; Global and overview maps	26566-34-7	HMDB0000247	BioDeepDB	MSI_level3	neg
M467T57	Glucoiberverin	467.019	56.5	406.03	9.28352	C11H20NO9S3-	[M+HCO3]-	Organooxygen compounds	Carbohydrates and carbohydrate conjugates				HMDB0304681	BioDeepDB	MSI_level3	neg
M653T331	(S)-scoulerine	653.293	330.9	327.147	9.29938	C19H21NO4	[2M-H]-	Protoberberine alkaloids and derivatives		C02106	Chemical structure transformation maps; Biosynthesis of other secondary metabolites; Global and overview maps	6451-72-5	HMDB0304001	BioDeepDB	MSI_level3	neg
M283T88	N-Acetyl-glucosamine 1-phosphate	283.025	88.2	301.056	9.39782	C8H16NO9P	[M-NH3-H]-	Organooxygen compounds	Carbohydrates and carbohydrate conjugates	C04256		901851-43-2	HMDB0001367	BioDeepDB	MSI_level3	neg
M549T225_2	Paraoxon	549.099	225	275.056	9.40883	C10H14NO6P	[2M-H]-	Benzene and substituted derivatives	Nitrobenzenes	C06606	Xenobiotics biodegradation and metabolism; Global and overview maps	311-45-5	HMDB0013035	BioDeepDB	MSI_level3	neg
M447T372	L-3-Hydroxykynurenine	447.148	371.9	224.08	9.45991	C10H12N2O4	[2M-H]-	Organooxygen compounds	Carbonyl compounds	C03227	Amino acid metabolism; Global and overview maps	606-14-4	HMDB0011631	BioDeepDB	MSI_level3	neg
M549T378_2	Protoporphyrinogen IX	549.292	377.6	568.305	9.46931	C34H40N4O4	[M-H2O-H]-	Tetrapyrroles and derivatives	Porphyrins	C01079	Metabolism of cofactors and vitamins; Global and overview maps	7412-77-3	HMDB0001097	BioDeepDB	MSI_level3	neg
M703T421_1	Octaprenyl diphosphate	703.433	420.7	722.444	9.5782	C40H68O7P2	[M-H2O-H]-	Prenol lipids	Tetraterpenoids	C04146	Metabolism of cofactors and vitamins; Global and overview maps; Metabolism of terpenoids and polyketides	64732-94-1	HMDB0001094	BioDeepDB	MSI_level3	neg
M794T450_1	3,4-dihydroxy-2-methyl-4-farnesyl-3H-quinolin-1-ium-1-olate	793.508	449.6	397.262	9.68305	C25H35NO3	[2M-H]-			C21142				BioDeepDB	MSI_level3	neg
M287T53	4,4-dihydroxy-alpha-methylstilbene	287.09	53.2	226.099	9.7286	C15H14O2	[M+HCO3]-			C13632	Xenobiotics biodegradation and metabolism; Global and overview maps	35752-78-4		BioDeepDB	MSI_level3	neg
M408T120	Dihydrochelirubine	408.105	120.2	363.111	9.7298	C21H17NO5	[M+HCOO]-			C05194	Biosynthesis of other secondary metabolites; Global and overview maps	28342-26-9		BioDeepDB	MSI_level3	neg
M293T69	CID 440908	293.1	68.9	312.121	9.74267	C15H20O7	[M-H2O-H]-	Prenol lipids	Sesquiterpenoids	C06080	Metabolism of terpenoids and polyketides	23282-20-4	HMDB0004304	BioDeepDB	MSI_level3	neg
M367T37	2-Pyrone-4,6-dicarboxylate	366.998	37.1	184.001	9.80829	C7H4O6	[2M-H]-			C03671	Xenobiotics biodegradation and metabolism; Global and overview maps	72698-24-9		BioDeepDB	MSI_level3	neg
M403T199	2,2,3-trihydroxybiphenyl	403.115	199.1	202.063	9.93658	C12H10O3	[2M-H]-			C03569	Xenobiotics biodegradation and metabolism; Global and overview maps	91368-55-7		BioDeepDB	MSI_level3	neg
M647T43_1	alpha-Isomaltosyl-1,3-isomaltose	647.197	43.1	666.222	10.0538	C24H42O21	[M-H2O-H]-			C21659				BioDeepDB	MSI_level3	neg
M363T264	5,10-dihydrophenazine	363.165	263.6	182.084	10.1563	C12H10N2	[2M-H]-			C21475	Biosynthesis of other secondary metabolites; Global and overview maps	613-32-1		BioDeepDB	MSI_level3	neg
M383T43	S-adenosylhomocysteine (SAH)	383.118	42.8	384.122	10.1625	C14H20N6O5S	[M-H]-	Lactones	Gamma butyrolactones	C00021	Amino acid metabolism; Global and overview maps	979-92-0	HMDB0000939	BioDeepDB	MSI_level3	neg
M415T83	Bursehernin	415.136	83.3	370.142	10.201	C21H22O6	[M+HCOO]-			C21183	Biosynthesis of other secondary metabolites; Global and overview maps	40456-51-7		BioDeepDB	MSI_level3	neg
M451T46_3	Asperlicin C	451.137	46.1	406.143	10.3569	C25H18N4O2	[M+HCOO]-			C21147		93413-06-0		BioDeepDB	MSI_level3	neg
M311T258	Pyrroloquinoline quinone	310.998	258.2	330.012	10.3725	C14H6N2O8	[M-H2O-H]-	Quinolines and derivatives	Pyrroloquinolines	C00113		72909-34-3	HMDB0013636	BioDeepDB	MSI_level3	neg
M311T277	4-hydroxy-2-nonenal (4-HNE)	311.226	277.4	156.115	10.3758	C9H16O2	[2M-H]-	Fatty Acyls	Fatty alcohols	C21642	Cancer: overview; Cancer: specific types	75899-68-2	HMDB0004362	BioDeepDB	MSI_level3	neg
M369T35_1	D-glycero-D-manno-Heptose 1,7-bisphosphate	368.995	35	370.007	10.4017	C7H16O13P2	[M-H]-			C11472	Glycan biosynthesis and metabolism; Global and overview maps; Infectious disease: bacterial			BioDeepDB	MSI_level3	neg
M363T262	carlactone	363.178	261.6	302.188	10.472	C19H26O3	[M+HCO3]-			C20693	Global and overview maps; Metabolism of terpenoids and polyketides	1372138-86-7		BioDeepDB	MSI_level3	neg
M501T299_2	10-deacetyl-2-debenzoylbaccatin III	501.203	299.4	440.205	10.4932	C22H32O9	[M+HCO3]-			C11899	Global and overview maps; Metabolism of terpenoids and polyketides			BioDeepDB	MSI_level3	neg
M653T406_1	3-methylthiopropyl-desulfoglucosinolate	653.148	406.1	327.081	10.5225	C11H21NO6S2	[2M-H]-			C17244	Biosynthesis of other secondary metabolites; Global and overview maps			BioDeepDB	MSI_level3	neg
M387T67	Magnoflorine	387.165	66.6	342.171	10.6621	C20H24NO4+	[M+HCOO]-			C09581	Biosynthesis of other secondary metabolites; Global and overview maps	2141-09-5		BioDeepDB	MSI_level3	neg
M317T42	DMPP	317.055	42.2	318.059	10.6733	C12H19IN2	[M-H]-			C07488		54-77-3		BioDeepDB	MSI_level3	neg
M357T223_1	Glucosamine	357.155	222.9	179.079	10.7483	C6H13NO5	[2M-H]-	Organooxygen compounds	Carbohydrates and carbohydrate conjugates	C00329	Carbohydrate metabolism; Membrane transport; Global and overview maps	3416-24-8	HMDB0001514	BioDeepDB	MSI_level3	neg
M277T231	Crocetindial	277.157	230.9	296.178	10.7484	C20H24O2	[M-H2O-H]-			C19730	Biosynthesis of other secondary metabolites; Global and overview maps	502-70-5		BioDeepDB	MSI_level3	neg
M401T371_3	2-Aminobiphenyl-2,3-diol	401.146	371.5	201.079	10.9007	C12H11NO2	[2M-H]-			C08061	Xenobiotics biodegradation and metabolism; Global and overview maps			BioDeepDB	MSI_level3	neg
M367T77_2	Curcumin	367.115	76.9	368.126	10.911	C21H20O6	[M-H]-	Diarylheptanoids	Linear diarylheptanoids	C10443	Biosynthesis of other secondary metabolites; Global and overview maps	94875-80-6	HMDB0002269	BioDeepDB	MSI_level3	neg
M329T298_2	Xanthosine	329.077	298.3	284.076	10.9859	C10H12N4O6	[M+HCOO]-	Purine nucleosides		C01762	Membrane transport; Biosynthesis of other secondary metabolites; Nucleotide metabolism; Chemical structure transformation maps; Global and overview maps	146-80-5	HMDB0000299	BioDeepDB	MSI_level3	neg
M349T302	Dehydroepiandrosterone	349.198	301.5	288.209	10.9891	C19H28O2	[M+HCO3]-	Steroids and steroid derivatives	Androstane steroids	C01227	Cancer: overview; Endocrine system; Lipid metabolism; Xenobiotics biodegradation and metabolism; Cancer: specific types; Global and overview maps	105597-37-3	HMDB0000077	BioDeepDB	MSI_level3	neg
M399T72_1	beta-Stylopine methiodide	399.128	72.1	338.139	11.1357	C20H20NO4+	[M+HCO3]-			C06163	Biosynthesis of other secondary metabolites; Global and overview maps	90457-61-7		BioDeepDB	MSI_level3	neg
M683T416_3	Ginsenoside F1	683.445	415.8	638.439	11.1731	C36H62O9	[M+HCOO]-			C20780		53963-43-2	HMDB0039555	BioDeepDB	MSI_level3	neg
M299T66	(2E,4E,6E)-4-methylocta-2,4,6-trienedial	299.125	65.6	150.068	11.2848	C9H10O2	[2M-H]-			C20697				BioDeepDB	MSI_level3	neg
M374T115	fumiquinazoline F-indoline-2,3-diol	374.11	115	392.148	11.287	C21H20N4O4	[M-NH3-H]-			C22146	Biosynthesis of other secondary metabolites; Global and overview maps			BioDeepDB	MSI_level3	neg
M209T157	D-Xylono-1,5-lactone	209.028	157.4	148.037	11.4357	C5H8O5	[M+HCO3]-	Lactones	Delta valerolactones	C02266	Carbohydrate metabolism; Global and overview maps	82796-87-0	HMDB0011676	BioDeepDB	MSI_level3	neg
M952T444_1	Chlorophyll b	951.524	443.8	906.515	11.6008	C55H70MgN4O6	[M+HCOO]-	Tetrapyrroles and derivatives	Chlorins			519-62-0	HMDB0031146	BioDeepDB	MSI_level3	neg
M393T57	dADP	392.996	57.2	411.034	11.6403	C10H15N5O9P2	[M-NH3-H]-	Purine nucleotides	Purine deoxyribonucleotides	C00206	Global and overview maps; Nucleotide metabolism	2793-06-8	HMDB0001508	BioDeepDB	MSI_level3	neg
M179T215	Thial-1-Propene-1-thiol S-oxide	179.023	214.8	90.0139	11.7707	C3H6OS	[2M-H]-	Thiocarbonyl compounds	Thioaldehydes	C08389		70565-74-1	HMDB0040346	BioDeepDB	MSI_level3	neg
M357T219	Gardenin B	357.102	218.6	358.105	11.8415	C19H18O7	[M-H]-			C15109		2798-20-1	HMDB0302154	BioDeepDB	MSI_level3	neg
M369T35_2	Phosphoserine	369.006	34.5	185.009	11.8458	C3H8NO6P	[2M-H]-	Carboxylic acids and derivatives	Amino acids, peptides, and analogues	C01005	Biosynthesis of other secondary metabolites; Translation; Amino acid metabolism; Energy metabolism; Global and overview maps	407-41-0	HMDB0000272	BioDeepDB	MSI_level3	neg
M339T259	N-Isopropylammelide	339.149	258.9	170.08	11.9935	C6H10N4O2	[2M-H]-			C06553	Xenobiotics biodegradation and metabolism; Global and overview maps	35200-63-6		BioDeepDB	MSI_level3	neg
M361T80	Chelirubine	361.091	80.1	362.103	12.0916	C21H16NO5+	[M-H]-			C06327	Biosynthesis of other secondary metabolites	18203-11-7		BioDeepDB	MSI_level3	neg
M198T140	Isoniazid	198.05	139.6	137.059	12.2584	C6H7N3O	[M+HCO3]-	Pyridines and derivatives	Pyridinecarboxylic acids and derivatives	C07054	Xenobiotics biodegradation and metabolism	54-85-3	HMDB0015086	BioDeepDB	MSI_level3	neg
M695T435	Protomycinolide IV	695.461	435.3	348.23	12.34	C21H32O4	[2M-H]-			C15685		79495-87-7		BioDeepDB	MSI_level3	neg
M703T387	Fucoxanthin	703.413	386.5	658.423	12.3972	C42H58O6	[M+HCOO]-	Prenol lipids	Tetraterpenoids	C08596		3351-86-8	HMDB0002741	BioDeepDB	MSI_level3	neg
M348T84	10-Hydroxydihydrosanguinarine	348.083	83.9	349.095	12.4728	C20H15NO5	[M-H]-			C05247	Biosynthesis of other secondary metabolites; Global and overview maps	131984-76-4		BioDeepDB	MSI_level3	neg
M329T82	Chelerythrine	329.102	81.5	348.124	12.5657	C21H18NO4+	[M-H2O-H]-			C12227		34316-15-9		BioDeepDB	MSI_level3	neg
M577T313_3	L-Olivosyl-oleandolide	577.279	312.7	516.293	12.7338	C26H44O10	[M+HCO3]-			C11991	Global and overview maps; Metabolism of terpenoids and polyketides			BioDeepDB	MSI_level3	neg
M287T311	Cyclo(L-leucyl-L-leucyl)	287.165	310.5	226.168	12.753	C12H22N2O2	[M+HCO3]-			C20514		952-45-4		BioDeepDB	MSI_level3	neg
M287T85	Dialuric acid	287.031	85.3	144.017	12.7639	C4H4N2O4	[2M-H]-	Diazines	Pyrimidines and pyrimidine derivatives			444-15-5	HMDB0251131	BioDeepDB	MSI_level3	neg
M285T301	Scopolamine	285.117	300.7	303.147	12.8888	C17H21NO4	[M-NH3-H]-	Hydroxy acids and derivatives	Beta hydroxy acids and derivatives	C01851	Chemical structure transformation maps; Biosynthesis of other secondary metabolites; Global and overview maps	475199-31-6	HMDB0003573	BioDeepDB	MSI_level3	neg
M431T317_2	gamma-Glutamyl-gamma-aminobutyraldehyde	431.22	316.7	216.111	12.9243	C9H16N2O4	[2M-H]-			C15700	Amino acid metabolism; Global and overview maps			BioDeepDB	MSI_level3	neg
M534T97	10-Formyltetrahydrofolate	534.152	96.6	473.166	12.9315	C20H23N7O7	[M+HCO3]-	Pteridines and derivatives	Pterins and derivatives	C00234	Metabolism of cofactors and vitamins; Drug resistance: antineoplastic; Translation; Energy metabolism; Global and overview maps	2800-34-2	HMDB0000972	BioDeepDB	MSI_level3	neg
M379T309	4-Methoxy-2,2-bipyrrole-5-carboxaldehyde	379.146	308.7	190.074	12.9987	C10H10N2O2	[2M-H]-			C21570	Biosynthesis of other secondary metabolites; Global and overview maps	10476-41-2		BioDeepDB	MSI_level3	neg
M194T265	4-methylthiobutanaldoxime	194.047	264.9	133.056	13.1421	C5H11NOS	[M+HCO3]-			C17241	Biosynthesis of other secondary metabolites; Global and overview maps			BioDeepDB	MSI_level3	neg
M461T48	Yatein	461.151	48	400.152	13.1974	C22H24O7	[M+HCO3]-			C10557	Biosynthesis of other secondary metabolites; Global and overview maps	40456-50-6		BioDeepDB	MSI_level3	neg
M296T72	Cirsimaritin	296.041	72.3	314.079	13.2042	C17H14O6	[M-NH3-H]-	Flavonoids	O-methylated flavonoids	C17785		6601-62-3	HMDB0250276	BioDeepDB	MSI_level3	neg
M721T48_1	Elloramycin	721.189	48	660.205	13.2132	C32H36O15	[M+HCO3]-			C12381	Global and overview maps; Metabolism of terpenoids and polyketides	97218-42-3		BioDeepDB	MSI_level3	neg
M381T69	5-Methoxytryptophol	381.177	68.6	191.095	13.304	C11H13NO2	[2M-H]-	Indoles and derivatives	Indoles			712-09-4	HMDB0001896	BioDeepDB	MSI_level3	neg
M693T449_2	Hydroxychlorobactene glucoside	693.462	449.4	712.47	13.3778	C46H64O6	[M-H2O-H]-			C15914	Metabolism of terpenoids and polyketides			BioDeepDB	MSI_level3	neg
M336T209	Hinokinin	336.072	208.9	354.11	13.4119	C20H18O6	[M-NH3-H]-	Furanoid lignans	Tetrahydrofuran lignans	C10627		26543-89-5	HMDB0304571	BioDeepDB	MSI_level3	neg
M399T78	Dibenzothiophene 5-oxide	399.046	78.2	200.03	13.5102	C12H8OS	[2M-H]-			C21149		1013-23-6		BioDeepDB	MSI_level3	neg
M438T350	Dihydromacarpine	438.113	349.7	393.121	13.5467	C22H19NO6	[M+HCOO]-			C05316	Biosynthesis of other secondary metabolites; Global and overview maps	77785-12-7		BioDeepDB	MSI_level3	neg
M593T378_2	Chlorobactene	593.392	377.7	532.407	13.8151	C40H52	[M+HCO3]-			C15908	Metabolism of terpenoids and polyketides	2932-09-4		BioDeepDB	MSI_level3	neg
M293T55	De-O-methyldihydrosterigmatocystin	293.05	54.6	312.063	13.8414	C17H12O6	[M-H2O-H]-	Sterigmatocystins		C20444	Biosynthesis of other secondary metabolites; Global and overview maps	30517-66-9	HMDB0033658	BioDeepDB	MSI_level3	neg
M412T289	trans-zeatin riboside	412.153	288.9	351.154	13.8779	C15H21N5O5	[M+HCO3]-	Purine nucleosides		C16431	Global and overview maps; Metabolism of terpenoids and polyketides	28542-78-1	HMDB0304506	BioDeepDB	MSI_level3	neg
M301T226	Dehydrorabelomycin	301.046	225.9	320.068	14.0469	C19H12O5	[M-H2O-H]-			C12390	Metabolism of terpenoids and polyketides	30954-70-2		BioDeepDB	MSI_level3	neg
M367T80	O-methylandrocymbine	367.16	79.6	385.189	14.4684	C22H27NO5	[M-NH3-H]-			C16709	Chemical structure transformation maps; Biosynthesis of other secondary metabolites; Global and overview maps			BioDeepDB	MSI_level3	neg
M399T80	3,4-Dihydro-9H-fluorene-3,4-diol	399.166	79.6	200.084	14.5955	C13H12O2	[2M-H]-			C07721	Xenobiotics biodegradation and metabolism; Global and overview maps			BioDeepDB	MSI_level3	neg
M742T415	PC(16_0_18_1(9Z))	741.533	414.7	759.578	14.7651	C42H82NO8P	[M-NH3-H]-	Glycerophospholipids	Glycerophosphocholines	C13875		26853-31-6	HMDB0007972	BioDeepDB	MSI_level3	neg
M835T395	PC(16_0_18_1(9Z)-O(12,13))	834.538	394.9	773.557	14.8089	C42H80NO9P	[M+HCO3]-	Glycerophospholipids	Glycerophosphocholines				HMDB0285953	BioDeepDB	MSI_level3	neg
M281T228	N-Acetyl-b-glucosaminylamine	281.103	228.2	220.106	14.816	C8H16N2O5	[M+HCO3]-	Organooxygen compounds	Carbohydrates and carbohydrate conjugates	C01239		112339-01-2	HMDB0001104	BioDeepDB	MSI_level3	neg
M266T74	Wogonin	266.031	74.2	284.068	14.8283	C16H12O5	[M-NH3-H]-			C10197		632-85-9		BioDeepDB	MSI_level3	neg
M537T44_1	N-Acetyl-L-glutamyl 5-phosphate	537.061	44.4	269.03	14.8438	C7H12NO8P	[2M-H]-	Carboxylic acids and derivatives	Amino acids, peptides, and analogues	C04133	Amino acid metabolism; Global and overview maps	15383-57-0	HMDB0006456	BioDeepDB	MSI_level3	neg
